# Supplementary material for: Reduced IRF4 expression promotes lytic phenotype in Type 2 EBV-infected B cells
Source: PLoS Pathog. 2022 Apr 26;18(4):e1010453. doi: 10.1371/journal.ppat.1010453 (PMC9041801; doi:10.1371/journal.ppat.1010453)
Supplement: S1 Table — (CSV) [file ppat.1010453.s019.csv]

	AG876_Cl_12	AG876_Cl_5	Akata_Cl_6	Akata_Cl_8	BL5_Cl_5	BL5_Cl_6	Mutu_Cl_8	Mutu_Cl_9	AveExpr	log2FC	P.Value	adj.P.Val	Symbol	Description	Gene.Biotype	EntrezGene.ID
ENSG00000173253	1.396218403	3.55136824	0	0	1.985909695	2.172309487	0	0	-1.533388119	8.913119514	3.90E-05	0.007938186	DMRT2	doublesex and mab-3 related transcription factor 2	protein_coding	10655
ENSG00000150361	1.237074056	0.797234963	0.013890596	0	1.596479132	0.211010294	0	0.006479915	-1.682718798	6.692896986	0.014378154	0.117637558	KLHL1	kelch like family member 1	protein_coding	57626
ENSG00000122012	1.069052581	0.990008339	0.019165973	0.049926871	1.142187819	2.446451034	0	0.033528227	0.795871369	6.160205055	0.00040153	0.021274757	SV2C	synaptic vesicle glycoprotein 2C	protein_coding	22987
ENSG00000223609	8.040325147	6.887482334	0	0.022516701	1.861454289	0.459570451	0.066668074	0.042338847	-1.351058921	6.131903278	0.068667605	0.267097709	HBD	hemoglobin subunit delta	protein_coding	3045
ENSG00000184292	1.689080074	7.941423286	0.232881658	0.328412447	10.22624901	28.67379484	0	0.308762029	1.213234311	5.763030045	0.0343652	0.185650378	TACSTD2	tumor associated calcium signal transducer 2	protein_coding	4070
ENSG00000183798	2.640178188	0.977872948	0	0.007533248	0.599272294	0.230632695	0.011152325	0.049577496	-1.337503737	5.740894541	0.027554038	0.164745199	EMILIN3	elastin microfibril interfacer 3	protein_coding	90187
ENSG00000155926	0.619014455	0.461993329	0.033958933	0.052422016	0.849807246	1.827821067	0	0.007040767	-0.252446057	5.695458381	0.001943701	0.044455125	SLA	Src like adaptor	protein_coding	6503
ENSG00000096264	9.13017377	5.1857551	0.023639082	0.023458745	4.244577924	0.877795899	0.069457304	0.198495907	-0.706675083	5.684627282	0.021521555	0.145418348	NCR2	natural cytotoxicity triggering receptor 2	protein_coding	9436
ENSG00000158516	48.38555428	11.17244815	0.078775399	0.109444215	11.38894256	1.901371188	0.162022738	0.940760382	1.408358884	5.597047525	0.039779249	0.200473318	CPA2	carboxypeptidase A2	protein_coding	1358
ENSG00000140798	1.512325111	0.392917054	0.006625139	0.029585687	1.179339195	3.729332239	0.072998437	0.043268462	0.779827781	5.5558076	0.005991282	0.075493613	ABCC12	ATP binding cassette subfamily C member 12	protein_coding	94160
ENSG00000129116	0.138888385	0.214395825	0.011396496	0.002827389	0.310918379	0.632378908	0	0.007974639	-1.311385171	5.546530865	0.00297978	0.053629495	PALLD	palladin, cytoskeletal associated protein	protein_coding	23022
ENSG00000156886	1.733145048	1.108158406	0.013065537	0.006482931	1.461204553	0.248096155	0.019194843	0.042665195	-0.727485019	5.469628922	0.011986984	0.107973933	ITGAD	integrin subunit alpha D	protein_coding	3681
ENSG00000117707	0.653559456	0.209943898	0.009682809	0.019217883	0.402181349	0.743623391	0.014225211	0.003011332	-0.634135161	5.394121773	0.000724268	0.028385359	PROX1	prospero homeobox 1	protein_coding	5629
ENSG00000152661	0.403663444	0.064610369	0	0	0.215639285	0.698287655	0.024807634	0	-2.80646189	5.357118831	0.01011483	0.098740133	GJA1	gap junction protein alpha 1	protein_coding	2697
ENSG00000036672	0.511940505	0.153877943	0.006349943	0.006301501	0.132693456	0.203640278	0	0	-2.613825346	5.198911956	0.001342447	0.037005891	USP2	ubiquitin specific peptidase 2	protein_coding	9099
ENSG00000118785	0.907830972	0.174182615	0	0	0.816759166	0.062866703	0	0.011583442	-3.040908379	5.189982591	0.029699069	0.171887286	SPP1	secreted phosphoprotein 1	protein_coding	6696
ENSG00000164342	0.373629171	0.355281762	0.00428555	0	0.603662107	0.488259431	0.012591977	0.12395006	-0.973789349	5.125867558	0.000572279	0.025441399	TLR3	toll like receptor 3	protein_coding	7098
ENSG00000147255	2.057354372	2.303874493	0	0.004055625	1.214592909	1.717604641	1.398932752	0.777843459	1.210929734	5.115576764	0.010564489	0.101044966	IGSF1	immunoglobulin superfamily member 1	protein_coding	3547
ENSG00000183230	1.081910086	0.712872384	0.059515889	0.059061856	0.857165689	1.762336716	0.003801565	0.026556829	0.916275889	5.097870403	0.000155146	0.013653439	CTNNA3	catenin alpha 3	protein_coding	29119
ENSG00000235166	0.028570905	0.252661509	0	0	0.395096798	0.321508942	0	0.007108717	-3.078858679	5.096475912	0.020781355	0.142819107	LINC01440	long intergenic non-protein coding RNA 1440	lincRNA	102723578
ENSG00000138829	1.764617134	5.403145776	0.100449976	0.123521064	6.407103052	8.932546581	0.327227276	0.120204979	3.489551726	5.075673403	0.000301917	0.018606447	FBN2	fibrillin 2	protein_coding	2201
ENSG00000165023	1.158722142	0.666659241	0.030746949	0.018307433	0.885239719	0.757696268	0.054205156	0.011474677	-0.468659112	5.027962823	7.26E-06	0.00500005	DIRAS2	DIRAS family GTPase 2	protein_coding	54769
ENSG00000172551	1.037329568	0.235216203	0	0	0.446046594	0.856026561	0	0.043016268	-2.96140524	4.995713292	0.001238654	0.03543115	MUCL1	mucin like 1	protein_coding	118430
ENSG00000248127	1.524656791	1.170124022	0.125105822	0	1.097364992	2.463568086	0	0.038907623	-2.426584674	4.97775214	0.00025889	0.017377335	AC026774.1	novel transcript	lincRNA	NA
ENSG00000154856	0.222728546	0.160788461	0.004848736	0.004811747	0.570411259	0.135037002	0	0.013571513	-2.024424106	4.973987791	0.003392391	0.056821224	APCDD1	APC down-regulated 1	protein_coding	147495
ENSG00000197747	6.005009888	1.190943998	0.037350669	0.055598593	2.847413448	3.167923665	0.164617862	0.156815625	-0.301041447	4.970342485	0.001370762	0.037120158	S100A10	S100 calcium binding protein A10	protein_coding	6281
ENSG00000185551	0.280217369	0.10242229	0	0	0.40399018	0.037651241	0.0065543	0.012487305	-2.487660465	4.879869117	0.031128601	0.176147763	NR2F2	nuclear receptor subfamily 2 group F member 2	protein_coding	7026
ENSG00000139132	0.340563362	0.062239681	0.002711077	0	0.153172459	0.098383128	0.011948695	0.007588249	-1.84068757	4.856240891	0.004970748	0.069011581	FGD4	FYVE, RhoGEF and PH domain containing 4	protein_coding	121512
ENSG00000114251	1.42792919	1.381263193	0.132451723	0.050256959	3.066306516	6.078912179	0.028615808	0.210807048	1.740329813	4.83635133	0.001419105	0.037810879	WNT5A	Wnt family member 5A	protein_coding	7474
ENSG00000187889	0.338182575	0.055529403	0	0	0.154041561	0.057739758	0.009137541	0	-3.242569611	4.787210248	0.004284165	0.063792531	FYB2	FYN binding protein 2	protein_coding	199920
ENSG00000183578	0.865899664	0.372020566	0	0	0.507940027	0.082054615	0	0.068035009	-2.677564988	4.780973019	0.023539394	0.152296547	TNFAIP8L3	TNF alpha induced protein 8 like 3	protein_coding	388121
ENSG00000046889	0.385335215	0.493772611	0.011948931	0.00474311	0.16831249	0.03226928	0	0.006688962	-1.365643427	4.779821992	0.054780556	0.236440594	PREX2	phosphatidylinositol-3,4,5-trisphosphate dependent Rac exchange factor 2	protein_coding	80243
ENSG00000181449	0.118245802	0.643498368	0.057333945	0.034137934	3.257045363	2.990271128	0.016846091	0.02139687	-1.110041989	4.771736994	0.093044587	0.312723019	SOX2	SRY-box 2	protein_coding	6657
ENSG00000283445	0.057003146	0.310213393	0.018241849	0	0.268249165	0.780012309	0	0.022692693	-2.130137705	4.727761458	0.036556291	0.191488645	AL136985.3	novel transcript	lincRNA	NA
ENSG00000164197	3.126918373	8.319030934	0.042423321	0.010524921	7.330136333	2.103404509	0.903711871	2.280835912	2.314890259	4.658607677	0.010177491	0.099032139	RNF180	ring finger protein 180	protein_coding	285671
ENSG00000260401	0.707293542	0.317114972	0.034294604	0.008508245	0.338416785	0.173655005	0.012595724	0	-2.107174437	4.657798442	0.002519635	0.049417735	AP002761.4	novel transcript, overlapping to P2RY2	sense_overlapping	NA
ENSG00000158966	0.31860895	0.294760044	0.004531537	0	0.403328812	0.065013669	0.013314743	0.025367354	-1.791929604	4.639608073	0.014013162	0.116530178	CACHD1	cache domain containing 1	protein_coding	57685
ENSG00000259702	0.39653271	0.696836994	0	0	1.104886058	0.565210754	0.258924934	0.032887055	-2.115869311	4.600603227	0.001958509	0.044512633	AC024337.1	novel transcript	lincRNA	NA
ENSG00000184785	0.439677585	0.215346866	0	0.018617324	0.232315934	0.379983381	0	0	-3.335535644	4.565457665	6.56E-05	0.009530737	SMIM10	small integral membrane protein 10	protein_coding	644538
ENSG00000163359	0.162360685	0.080495027	0.004403205	0.004369614	0.094284794	0.06441118	0.004312558	0.001369387	-1.362183435	4.565406774	0.000168571	0.014244276	COL6A3	collagen type VI alpha 3 chain	protein_coding	1293
ENSG00000005381	0.329436474	0.375238555	0.03268978	0	0.404806892	0.220705038	0	0.03049934	-2.105311418	4.558362658	0.000292844	0.018292127	MPO	myeloperoxidase	protein_coding	4353
ENSG00000261269	0.630502965	1.242339103	0.011595992	0.023015058	2.71935851	0.117435508	0	0.129827772	-1.517163079	4.549052068	0.082159617	0.29421112	AC093278.2	novel transcript, overlapping ZNF366	sense_overlapping	NA
ENSG00000244791	0.17097336	0.155073974	0.060793335	0	1.003761674	2.736307892	0.05954181	0	-2.554174685	4.547537502	0.065186203	0.2600988	AC087667.1		lincRNA	101927657
ENSG00000255856	1.418046763	0.80386115	0.050421769	0.175129894	1.990234146	2.616998404	0	0.070564745	-1.449174369	4.532025232	0.001018284	0.033123716	AC069503.1	novel transcript	lincRNA	NA
ENSG00000162877	0.072339914	0.07029941	0	0.065637819	0.656954624	0.669840635	0	0	-2.91573863	4.521679362	0.039971254	0.201045194	PM20D1	peptidase M20 domain containing 1	protein_coding	148811
ENSG00000250387	0.986047298	0.159389368	0.010414182	0.020669469	0.733470185	0.219722953	0.091798106	0	-1.968007109	4.511665574	0.01380504	0.115963923	LINC02197	long intergenic non-protein coding RNA 2197	lincRNA	NA
ENSG00000178401	0.179774689	0.136679997	0	0	0.27937935	0.061880245	0.008286206	0.015786945	-2.662043202	4.506615044	0.004084115	0.062117552	DNAJC22	DnaJ heat shock protein family (Hsp40) member C22	protein_coding	79962
ENSG00000187908	0.083654747	0.250388858	0.007138868	0.007084407	0.279020847	0.054222824	0	0.003330257	-2.159781911	4.503045851	0.010648685	0.101451504	DMBT1	deleted in malignant brain tumors 1	protein_coding	1755
ENSG00000075391	0.550580255	0.254271443	0.088007106	0.069512103	0.682525797	0.812450131	0.002638633	0.008378574	0.786694997	4.498562207	0.001399543	0.037518657	RASAL2	RAS protein activator like 2	protein_coding	9462
ENSG00000198203	0.17046445	0.05688569	0	0	0.398303304	0.046327299	0.045363501	0.009602989	-2.127381719	4.484078602	0.02986137	0.172227534	SULT1C2	sulfotransferase family 1C member 2	protein_coding	6819
ENSG00000110436	0.053234972	0.053112921	0.001261924	0.002504595	0.106457365	0.06389911	0.001853918	0.004709467	-1.614924031	4.462857831	8.36E-05	0.010687792	SLC1A2	solute carrier family 1 member 2	protein_coding	6506
ENSG00000006128	0.257546735	0.05839915	0	0.015146298	0.968639319	0.296258229	0	0.014240025	-3.092632515	4.442588293	0.015122376	0.120970583	TAC1	tachykinin precursor 1	protein_coding	6863
ENSG00000128641	1.048473997	2.078004262	0.063478114	0.04499561	3.499872571	2.017862025	0.075493743	0.304583879	2.025902729	4.409755074	0.000278173	0.01777226	MYO1B	myosin IB	protein_coding	4430
ENSG00000160505	0.989744322	0.282494479	0.029532197	0.029306902	0.508559401	0.785084803	0.010846586	0.027553336	-1.023939169	4.405644492	0.00065683	0.027058105	NLRP4	NLR family pyrin domain containing 4	protein_coding	147945
ENSG00000229646	2.40533754	2.013837358	0	0	3.971647754	0.999408345	0	0	-3.822249244	4.384935172	0.000333956	0.019577735	AL109914.1	novel transcript	lincRNA	NA
ENSG00000056291	0.687082429	0.280434749	0.024430726	0.012122175	0.661790199	0.144326032	0.035891672	0	-2.311754604	4.367650828	0.008062787	0.088138343	NPFFR2	neuropeptide FF receptor 2	protein_coding	10886
ENSG00000178175	0.604837078	1.442363511	0.021747955	0.02877606	3.198069919	0.208011028	0.02130024	0.121744156	-0.412700116	4.361579093	0.038951273	0.197900289	ZNF366	zinc finger protein 366	protein_coding	167465
ENSG00000242741	0.276355916	0.37598498	0	0.036568043	0.655950873	0.870754756	0	0	-3.462667178	4.350873791	0.000365251	0.020363555	LINC02005	long intergenic non-protein coding RNA 2005	lincRNA	NA
ENSG00000211891	1.485925454	1.590035368	0.089048334	0.070695203	8.918175101	7.785666904	0.235480866	0.681268158	0.422990348	4.332515539	0.012162238	0.108612287	IGHE	immunoglobulin heavy constant epsilon	IG_C_gene	NA
ENSG00000239998	2.004949516	0.632124308	0.07542056	0.064153023	1.075715285	0.377354967	0	0.085445476	-0.081708374	4.301884661	0.007403822	0.08337212	LILRA2	leukocyte immunoglobulin like receptor A2	protein_coding	11027
ENSG00000172673	0.946642473	1.006451323	0	0	0.55380582	0.225750164	0.225965935	0.418033474	-0.749667492	4.284960569	0.024750074	0.15588218	THEMIS	thymocyte selection associated	protein_coding	387357
ENSG00000169744	0.469090174	0.151326214	0.005158618	0.005119264	0.107798586	0.087071022	0.00757863	0.004812955	-2.276002948	4.279570236	0.006754026	0.080292011	LDB2	LIM domain binding 2	protein_coding	9079
ENSG00000138772	0.638038003	0.746098635	0.03937386	0.005581927	2.329054536	0.769015752	0.214852605	0.125950425	0.253373654	4.271984908	0.003104933	0.054603565	ANXA3	annexin A3	protein_coding	306
ENSG00000223749	1.980152725	0.919908424	0.034345698	0.017041841	2.565166645	1.855079772	0.25228979	0.304420851	-0.53806522	4.270409428	0.000864997	0.030972508	MIR503HG	MIR503 host gene	lincRNA	84848
ENSG00000172818	0.238625328	0.105034515	0.037433153	0	0.312893168	0.120046711	0	0.006984975	-2.639829674	4.26641902	0.001942469	0.044455125	OVOL1	ovo like transcriptional repressor 1	protein_coding	5017
ENSG00000133101	0.315160893	0.535974422	0.036020051	0.011915087	0.622606704	3.212126182	0.123474828	0.03360646	-1.171509502	4.264294343	0.020971387	0.143478175	CCNA1	cyclin A1	protein_coding	8900
ENSG00000164929	0.479854678	0.064365205	0.007209417	0.014308837	0.262249061	0.316383461	0	0.02017901	-2.222949487	4.237949638	0.008847696	0.092199949	BAALC	BAALC, MAP3K1 and KLF4 binding	protein_coding	79870
ENSG00000130176	0.49592342	0.611056988	0.039925239	0.069336151	0.177677029	1.111915346	0	0.009312493	-1.655138643	4.235042542	0.012270943	0.108959022	CNN1	calponin 1	protein_coding	1264
ENSG00000076716	2.962802866	2.986143207	0.011619371	0.161430216	3.421788891	1.975913582	0.341405055	0.672129195	1.697537971	4.230428298	0.001039837	0.03336828	GPC4	glypican 4	protein_coding	2239
ENSG00000163618	0.086736451	0.007532286	0.011811466	0.00390712	0.19654328	0.812403327	0	0.012856686	-1.448782774	4.220827332	0.155025643	0.407319486	CADPS	calcium dependent secretion activator	protein_coding	8618
ENSG00000068615	5.766885215	2.571294133	0.064079462	0.063590614	2.15927448	2.154842465	0.463460574	0.344917479	2.004816825	4.220764458	0.000362019	0.020329293	REEP1	receptor accessory protein 1	protein_coding	65055
ENSG00000179873	0.432270772	0.238652804	0.026731021	0	0.37756727	0.214313447	0	0.112229365	-1.756379516	4.186999427	0.002281402	0.047082051	NLRP11	NLR family pyrin domain containing 11	protein_coding	204801
ENSG00000249464	0.197941391	0.108665411	0.007408675	0.003676078	0.212157398	0.165690144	0.005442117	0.017280607	-1.692088168	4.162911434	5.92E-05	0.009289527	LINC01091	long intergenic non-protein coding RNA 1091	lincRNA	285419
ENSG00000134853	0.321989287	0.305893452	0.02664862	0.014691846	0.781452366	0.564743077	0.034800022	0.030388085	0.115212846	4.161491239	0.000144196	0.01356928	PDGFRA	platelet derived growth factor receptor alpha	protein_coding	5156
ENSG00000198758	0.225309156	0.327675722	0	0	0.250155553	0.020982689	0	0.030929155	-3.088465103	4.155357347	0.042299904	0.206889111	EPS8L3	EPS8 like 3	protein_coding	79574
ENSG00000255794	0.500644932	0.326256706	0.008975562	0.017814178	0.260500658	0.621134647	0.092303251	0.016748275	-0.622780001	4.14581675	0.000310161	0.018798776	RMST	rhabdomyosarcoma 2 associated transcript	processed_transcript	196475
ENSG00000188056	0.826749498	0.176173641	0	0	0.041117864	0.098638754	0	0.01982682	-3.300648876	4.141770515	0.036070629	0.190631479	TREML4	triggering receptor expressed on myeloid cells like 4	protein_coding	285852
ENSG00000104974	4.006505917	1.60862768	0.184769708	0.247137581	2.922245597	1.152556227	0.011802126	0.157398529	0.792739517	4.139418865	0.001614908	0.040446616	LILRA1	leukocyte immunoglobulin like receptor A1	protein_coding	11024
ENSG00000249049	4.322206534	10.97675616	0	0.152513119	19.50710437	6.939003183	5.080107212	3.154526353	-0.212832683	4.129194569	0.015906852	0.124335644	AC074124.1	novel transcript, antisense to CCSER1	antisense	NA
ENSG00000205403	0.016623871	0.075389809	0.011821966	0	0.613028139	0.034919498	0	0	-3.418593884	4.121044176	0.064282905	0.258056985	CFI	complement factor I	protein_coding	3426
ENSG00000244342	0.236186149	0.227611308	0.010497647	0.020835126	1.5030714	1.692137286	0.077111524	0.068559626	-1.214377855	4.118426357	0.02981764	0.172220751	LINC00698	long intergenic non-protein coding RNA 698	lincRNA	285401
ENSG00000254006	28.58471824	36.50108915	0.131430061	0.358675379	27.10864704	6.266909492	5.937411508	7.388056369	2.152147443	4.102566974	0.0125474	0.110411943	AC104232.1		lincRNA	NA
ENSG00000147459	0.484081716	0.244095762	0.005416549	0.019709167	0.178865802	0.159993003	0.010610082	0.021898946	-0.1211438	4.094350809	0.000516099	0.02426613	DOCK5	dedicator of cytokinesis 5	protein_coding	80005
ENSG00000227115	0.056425673	0.019191923	0.002149649	0	0.043257036	0.01995586	0	0.002005607	-3.210939556	4.047946601	0.000748123	0.02892064	LINC01630	long intergenic non-protein coding RNA 1630	lincRNA	100287225
ENSG00000196188	0.313525839	0.137598397	0.010788484	0.021412362	0.384091039	0.182096117	0	0.010065581	-2.636317902	4.037275749	0.000601203	0.025969785	CTSE	cathepsin E	protein_coding	1510
ENSG00000042832	0.264508013	0.13206084	0.038828657	0.012844147	0.274471718	0.506826558	0.011408793	0.009660499	-0.422348105	4.011529938	0.000735962	0.028606011	TG	thyroglobulin	protein_coding	7038
ENSG00000183087	4.673214899	4.265153955	0.74367072	0.299960242	7.426683215	11.14314235	0.21850833	0.514784265	3.263771895	3.971331596	6.28E-05	0.009530737	GAS6	growth arrest specific 6	protein_coding	2621
ENSG00000196549	0.036505123	0.026743006	0.008986291	0.005945158	0.210967984	0.87720072	0.004400647	0.008384148	-1.713594616	3.969281827	0.107195561	0.337829722	MME	membrane metalloendopeptidase	protein_coding	4311
ENSG00000177519	3.323926677	0.374770888	0.019589423	0	0.257742763	0.479435184	0.14389608	0.073107186	-2.020554654	3.956588836	0.047721825	0.221265553	RPRM	reprimo, TP53 dependent G2 arrest mediator homolog	protein_coding	56475
ENSG00000261040	1.229016872	1.371113561	0	0.078060627	1.116131149	0.553206014	0.231124077	0.073389903	-1.754182848	3.925636185	0.001415372	0.037800538	WFDC21P	WAP four-disulfide core domain 21, pseudogene	transcribed_unitary_pseudogene	NA
ENSG00000116983	0.174212275	0.229610739	0.034844064	0.017289123	0.701161514	2.626954838	0.034126745	0.059600332	-0.536290241	3.923607272	0.039786518	0.200473318	HPCAL4	hippocalcin like 4	protein_coding	51440
ENSG00000141668	0.154557716	0.269417809	0.020608647	0.010225714	0.45856748	1.008759743	0.068122303	0.024034657	-0.817406131	3.919909372	0.007073747	0.081548728	CBLN2	cerebellin 2 precursor	protein_coding	147381
ENSG00000134668	0.038128145	0.015562116	0.00406719	0.004036162	0.380886647	1.046898461	0.017925572	0.015178641	-1.915248266	3.917765114	0.151189949	0.402510969	SPOCD1	SPOC domain containing 1	protein_coding	90853
ENSG00000279117	1.051434973	1.084655557	0.049300327	0	1.717031371	0.488875111	0.217284312	0.310478841	-0.694151503	3.91501695	0.007295495	0.082719746	AP001972.5	TEC	TEC	NA
ENSG00000115363	0.088602084	0.080362679	0.010501473	0	0.341362189	0.124076206	0	0.009797802	-3.307880038	3.905993504	0.002179082	0.046311698	EVA1A	eva-1 homolog A, regulator of programmed cell death	protein_coding	84141
ENSG00000226453	0.460088895	0.357688874	0	0.069577153	1.655039065	2.278051219	0.103002985	0.09812105	-2.279176327	3.904150632	0.016403692	0.126049109	LINC02542	long intergenic non-protein coding RNA 2542	lincRNA	NA
ENSG00000166415	0.037816786	0.012862529	0	0	0.218548261	0.017022121	0.014815992	0	-3.43610241	3.899179694	0.037132651	0.193167636	WDR72	WD repeat domain 72	protein_coding	256764
ENSG00000100453	1.052982634	2.500526613	0.367603641	0.364799274	9.230730363	1.826936398	0	0.247701758	-0.170283562	3.886082124	0.024923536	0.156148953	GZMB	granzyme B	protein_coding	3002
ENSG00000249959	20.68575716	6.221885302	0.39707143	0.225167006	5.399973528	8.473330199	1.250026381	1.217241848	1.252090869	3.869792045	0.001001281	0.033074827	AC024587.2	novel transcript	lincRNA	NA
ENSG00000156113	2.640445721	3.010812277	0.215853522	0.117131821	1.280800945	2.029761973	0.057009395	0.253434417	4.277640344	3.860368659	3.59E-05	0.007828959	KCNMA1	potassium calcium-activated channel subfamily M alpha 1	protein_coding	3778
ENSG00000206190	0.250573871	0.620627841	0.017134047	0.006801334	0.830137852	0.399097779	0.075515924	0.111901638	0.111512666	3.85598576	0.002085915	0.045457125	ATP10A	ATPase phospholipid transporting 10A (putative)	protein_coding	57194
ENSG00000285875	0.371849752	1.904584643	0.046665653	0.115774129	2.528199318	1.417784146	0.068557452	0.087077466	-1.265080747	3.844740378	0.010753765	0.102029336	AL035446.2	novel transcript	lincRNA	NA
ENSG00000101307	1.982460106	1.562782094	0.028385527	0.093896601	1.310824829	0.147726259	0.034751459	0.092692255	0.454370778	3.838533921	0.0336184	0.183793874	SIRPB1	signal regulatory protein beta 1	protein_coding	10326
ENSG00000229613	2.243518222	1.744187949	0.048840747	0.169638533	1.512022352	1.112900479	0.32288817	0.045568081	-0.938587273	3.834889067	0.000158494	0.013804478	LINC01501	long intergenic non-protein coding RNA 1501	lincRNA	NA
ENSG00000235848	1.440406276	1.444569348	0.096580271	0.095843482	1.243548548	2.534148765	0.116090201	0.131067241	0.487809127	3.827451966	1.27E-05	0.005696619	RMDN2-AS1	RMDN2 antisense RNA 1	antisense	NA
ENSG00000117594	0.249962374	0.242911644	0.057136895	0.037800674	0.678061577	0.273246476	0	0	-2.850085151	3.81900294	0.002042412	0.045117001	HSD11B1	hydroxysteroid 11-beta dehydrogenase 1	protein_coding	3290
ENSG00000234427	0.633897619	0.663403101	0	0.051617707	0.764881343	0.175587988	0	0	-3.707651228	3.774905281	0.001903237	0.043811397	AL022724.1	novel transcript	lincRNA	NA
ENSG00000183098	0.05011835	0.039775467	0.00445517	0.004421183	0.134476014	0.297030918	0.013090361	0.004156643	-2.450559798	3.763642429	0.014084818	0.116634807	GPC6	glypican 6	protein_coding	10082
ENSG00000176463	0.057262938	0.062325438	0.003054164	0	0.082732543	0.224244564	0.022434672	0.017097086	-2.012620785	3.755534104	0.007067951	0.081525945	SLCO3A1	solute carrier organic anion transporter family member 3A1	protein_coding	28232
ENSG00000198125	0.19936377	0.372950046	0.013291532	0	0.432056203	0.112172216	0	0.074405446	-2.778168335	3.75142739	0.006243697	0.076923822	MB	myoglobin	protein_coding	4151
ENSG00000230453	0.07379557	0.050199804	0	0	0.041885885	0.00830423	0	0	-4.108919682	3.735469946	0.004145219	0.062733925	ANKRD18B	ankyrin repeat domain 18B	protein_coding	441459
ENSG00000100985	0.682283245	0.534925548	0.012335634	0.048966113	2.71141337	1.915532661	0.235592872	0.379799031	-0.323717026	3.724957118	0.011542843	0.10553245	MMP9	matrix metallopeptidase 9	protein_coding	4318
ENSG00000138316	0.210204104	0.041851431	0.021875909	0.005427256	0.317455822	0.983096119	0.016069169	0.035717627	-1.476627766	3.711300491	0.050690908	0.227629056	ADAMTS14	ADAM metallopeptidase with thrombospondin type 1 motif 14	protein_coding	140766
ENSG00000196353	0.113485662	0.194427584	0.008967182	0.008898774	0.305368759	0.469199955	0.019760803	0.041831598	-1.210960536	3.707398794	0.002816124	0.051903162	CPNE4	copine 4	protein_coding	131034
ENSG00000170323	0.251561089	0.473886513	0	0	0.111831166	0.034840883	0	0	-4.081943114	3.701810019	0.008241846	0.088877438	FABP4	fatty acid binding protein 4	protein_coding	2167
ENSG00000066405	0.160133296	0.37889208	0.014853629	0.007370157	0.994407999	0.106552041	0.010910883	0.062362503	-1.705801267	3.695686645	0.033006862	0.181810387	CLDN18	claudin 18	protein_coding	51208
ENSG00000182463	0.719308476	0.254150725	0.380213242	0.315942545	1.364978449	1.341494464	0.003364933	0.012821795	1.351382441	3.694560685	0.021395975	0.144942446	TSHZ2	teashirt zinc finger homeobox 2	protein_coding	128553
ENSG00000180539	0.39519173	0.265148526	0.023099031	0.01719211	0.290511309	1.00882161	0.144224821	0.021551237	-0.681541137	3.686452757	0.002608244	0.050320813	C9orf139	chromosome 9 open reading frame 139	antisense	401563
ENSG00000128536	0.171528233	0.051859083	0.012198127	0.008070047	0.204550787	0.05833525	0	0.007587179	-2.29183441	3.68598597	0.00661656	0.079365245	CDHR3	cadherin related family member 3	protein_coding	222256
ENSG00000074410	0.129287936	0.065333367	0	0	0.070142702	0.013301757	0	0.025734469	-3.164083175	3.685652851	0.024667293	0.155732354	CA12	carbonic anhydrase 12	protein_coding	771
ENSG00000272695	0.456688062	0.395390967	0.014762316	0.043949093	0.696947803	1.07142855	0.065062849	0.068865696	-1.540012979	3.678922739	0.000580091	0.025522792	GAS6-DT	GAS6 divergent transcript	lincRNA	100506394
ENSG00000171522	1.68452571	1.150546312	0.189148464	0.137169398	1.728557237	2.437419275	0.074814337	0.135749396	0.904950137	3.658851853	1.03E-05	0.005366572	PTGER4	prostaglandin E receptor 4	protein_coding	5734
ENSG00000172594	1.196012877	1.439435046	0.098138922	0.048695121	1.452642164	0.641879121	0.216266803	0.057226836	-0.377676137	3.657439911	0.000195023	0.0150896	SMPDL3A	sphingomyelin phosphodiesterase acid like 3A	protein_coding	10924
ENSG00000091129	22.85275043	19.09175824	0.738602295	0.788812817	20.33695901	16.01375099	7.662841242	1.778562302	5.548716833	3.648068731	0.000145619	0.01356928	NRCAM	neuronal cell adhesion molecule	protein_coding	4897
ENSG00000162878	1.280143973	0.908279129	0.007341666	0.021856976	0.505708877	0.285011739	0.021571581	0.602775736	-0.561689585	3.645517756	0.016327209	0.125852429	PKDCC	protein kinase domain containing, cytoplasmic	protein_coding	91461
ENSG00000058668	7.102895729	8.408356207	0.598790276	0.503029716	10.10843171	10.1568647	0.622754287	1.277743804	4.598179216	3.642058445	5.84E-07	0.002603271	ATP2B4	ATPase plasma membrane Ca2+ transporting 4	protein_coding	493
ENSG00000143869	0.412868482	0.769054927	0.038425329	0.014666227	0.130396224	0.142186827	0.013027252	0.016546416	-0.441956488	3.641086241	0.00973867	0.096723529	GDF7	growth differentiation factor 7	protein_coding	151449
ENSG00000166959	0.177791113	0.042685867	0	0	0.155416932	0.11297996	0.049168672	0	-3.531425257	3.634247081	0.003252234	0.055608513	MS4A8	membrane spanning 4-domains A8	protein_coding	83661
ENSG00000066032	2.505990683	1.302312672	0.229457526	0.007590235	2.027484518	1.071517834	0.258443853	0.610134531	1.833138644	3.63131603	0.006036158	0.075825066	CTNNA2	catenin alpha 2	protein_coding	1496
ENSG00000151790	0.723583683	0.279274558	0.016422516	0	0.499938242	0.078537599	0.064337731	0.117469388	-1.112095418	3.625846976	0.040072434	0.201343458	TDO2	tryptophan 2,3-dioxygenase	protein_coding	6999
ENSG00000120594	0.511600399	0.751603459	0.002292993	0	1.575910621	0.102562555	0.919650188	1.46545237	0.961954617	3.625674392	0.131869483	0.376147961	PLXDC2	plexin domain containing 2	protein_coding	84898
ENSG00000055813	0.020351927	0.036918666	0.007236575	0.028725474	0.128818077	0.684008256	0	0	-3.093520875	3.617854476	0.088081919	0.303500739	CCDC85A	coiled-coil domain containing 85A	protein_coding	114800
ENSG00000160791	0.242770996	0.300265783	0.039237529	0.023362916	0.23079753	0.211929729	0	0.014643338	-1.996751119	3.595046146	9.27E-05	0.01125043	CCR5	C-C motif chemokine receptor 5 (gene/pseudogene)	protein_coding	1234
ENSG00000124882	1.011186153	1.272870613	0.025202065	0.030011765	2.122173754	0.378587605	0.348033699	0.221025518	0.800163892	3.585579786	0.006974259	0.081251591	EREG	epiregulin	protein_coding	2069
ENSG00000170689	0.56518586	0.213594722	0.022329361	0.044318031	1.296144694	0.603026706	0.082011288	0.052082851	-1.183845071	3.582939791	0.004574961	0.065696565	HOXB9	homeobox B9	protein_coding	3219
ENSG00000079112	4.037180225	0.970394969	0.428436395	0.014660964	1.600782444	0.64833873	0.075965031	0.275674625	0.663952605	3.575922462	0.012384969	0.10961545	CDH17	cadherin 17	protein_coding	1015
ENSG00000135220	0.935160623	0.804186685	0	0	1.274626942	0.166785651	1.41021918	0.526815828	-0.694655493	3.575213923	0.077756722	0.28553617	UGT2A3	UDP glucuronosyltransferase family 2 member A3	protein_coding	79799
ENSG00000229855	0.039828663	0.027093647	0	0	0.279498419	1.989975628	0.031208424	0.079278047	-2.755159307	3.573405879	0.165617042	0.422063733	AC008568.1		lincRNA	NA
ENSG00000186910	0.366040526	0.149400536	0.019523063	0	0.135989815	1.18628958	0.372862431	0	-2.752878268	3.564799099	0.041005947	0.204302104	SERPINA11	serpin family A member 11	protein_coding	256394
ENSG00000183935	0.0489935	0.199968434	0	0.012965863	0.116289636	0.099238462	0	0.018285084	-2.906650819	3.560896593	0.003196819	0.05541585	HTR7P1	5-hydroxytryptamine receptor 7 pseudogene 1	transcribed_processed_pseudogene	93164
ENSG00000145390	3.49031741	4.807046626	0.795756779	0.519278454	4.723614766	2.427823524	0.070852262	0.245228727	3.643407491	3.559778209	0.000255076	0.017377335	USP53	ubiquitin specific peptidase 53	protein_coding	54532
ENSG00000163814	3.150986207	1.383797493	0	0	1.288716147	0.03363615	0.774208235	3.664844601	0.394835573	3.558059752	0.256394508	0.53061802	CDCP1	CUB domain containing protein 1	protein_coding	64866
ENSG00000268104	0.041835517	0.008131091	0.00637523	0.006326595	0.093748731	0.258254192	0	0	-3.537701414	3.556361009	0.031525585	0.177598213	SLC6A14	solute carrier family 6 member 14	protein_coding	11254
ENSG00000157214	1.103489333	2.707415422	0.036371366	0.026250107	4.045895955	1.833338062	0.854942503	1.690541818	2.514803543	3.5460412	0.015850058	0.12411904	STEAP2	STEAP2 metalloreductase	protein_coding	261729
ENSG00000247809	0.111387889	0.01818532	0.004752769	0	0.084603923	0.00802208	0	0	-3.863430595	3.54570876	0.021527558	0.145418348	NR2F2-AS1	NR2F2 antisense RNA 1	antisense	644192
ENSG00000151067	0.012727012	0.017315227	0.004525369	0.004490846	0.061876327	0.162949477	0.002216104	0.001407379	-2.102640383	3.543191621	0.044939588	0.214174876	CACNA1C	calcium voltage-gated channel subunit alpha1 C	protein_coding	775
ENSG00000089012	3.048389421	2.540875302	0.038558485	0.102038215	2.218295951	0.075928883	0.018882349	0.311781607	-0.582921179	3.535692969	0.159845271	0.41438687	SIRPG	signal regulatory protein gamma	protein_coding	55423
ENSG00000034971	0.193047576	0.140076348	0	0	0.340006932	0	0	0	-4.223084688	3.521807023	0.086895431	0.301604035	MYOC	myocilin	protein_coding	4653
ENSG00000170011	1.821774723	1.145387145	0.044166275	0.068178974	3.752503702	4.02554601	0.865140874	1.016435158	2.124152475	3.520720957	0.006601212	0.079359585	MYRIP	myosin VIIA and Rab interacting protein	protein_coding	25924
ENSG00000181634	0.157514815	0.228276595	0.003652686	0.007249641	0.347722975	0.295933311	0.096592227	0.064750689	-0.717202324	3.517973322	0.002176053	0.046311698	TNFSF15	TNF superfamily member 15	protein_coding	9966
ENSG00000116106	1.08355555	1.474188129	0.186918984	0.109781584	3.250577839	6.947347727	1.014362595	0.163716934	2.54730654	3.508910211	0.005246961	0.07090874	EPHA4	EPH receptor A4	protein_coding	2043
ENSG00000189238	0.013878136	0.028322013	0	0	0.280712601	0.218639295	0.010874448	0.013812056	-3.37917839	3.486130172	0.062561156	0.253940836	LINC00943	long intergenic non-protein coding RNA 943	lincRNA	NA
ENSG00000083857	0.140270658	0.145401622	0.005343891	0.007070831	0.82029339	0.435957937	0.567875824	0.048196196	0.698568604	3.485795221	0.02534522	0.157496113	FAT1	FAT atypical cadherin 1	protein_coding	2195
ENSG00000257178	0.657369815	0.321409974	0.01095667	0.032619251	0.898877166	0.822960205	0.177063306	0.132892464	-0.924199511	3.475095146	0.00175382	0.042145005	AC103702.1	novel transcript, sense intronic to HOXB3	sense_intronic	NA
ENSG00000253778	0.887443851	0.434655435	0.03786602	0.037577148	1.611863513	3.515220766	0.445037864	0.176643678	-1.703651716	3.474531584	0.015770728	0.12375461	AC090572.2	novel transcript	lincRNA	NA
ENSG00000122176	0.190629515	0.205321407	0.033891257	0.008408177	0.419685122	0.143010505	0.012447582	0.015810155	-2.114754381	3.471686578	0.001079295	0.033869224	FMOD	fibromodulin	protein_coding	2331
ENSG00000156234	0.094387809	0.179781777	0.060410987	0.019983375	0.405213537	0.424859126	0	0	-3.21121488	3.466043656	0.006842538	0.080411787	CXCL13	C-X-C motif chemokine ligand 13	protein_coding	10563
ENSG00000164251	0.173516574	0.236071029	0.009741731	0.029002241	1.183727438	0.468620478	0.042935321	0.081800713	-1.460700263	3.460938446	0.01595491	0.124500579	F2RL1	F2R like trypsin receptor 1	protein_coding	2150
ENSG00000111110	1.663740481	2.211500213	0.101996464	0.133608229	2.440846787	0.733389983	0.101894642	0.262647116	1.746366015	3.452094522	0.000428135	0.022060089	PPM1H	protein phosphatase, Mg2+/Mn2+ dependent 1H	protein_coding	57460
ENSG00000197249	4.37555078	3.66625623	0.146960633	0.035001481	10.01375513	5.511696926	4.015792625	4.21211931	3.095541402	3.447838115	0.022582935	0.149286635	SERPINA1	serpin family A member 1	protein_coding	5265
ENSG00000259225	0.154490634	0.195172759	0.023542517	0.058407291	0.482852726	0.993420604	0.017293393	0.021965006	-1.894383373	3.445145678	0.013983205	0.116512151	LINC02345	long intergenic non-protein coding RNA 2345	lincRNA	101928227
ENSG00000234323	0.034557115	0.060448243	0.002633045	0.007838873	0.032605745	0.057775251	0	0.002456613	-2.753959452	3.444563278	0.000400238	0.021274757	LINC01505	long intergenic non-protein coding RNA 1505	lincRNA	100996590
ENSG00000188037	0.171593953	0.100052264	0.008716286	0	0.16190439	0.154476002	0.012805271	0.032528939	-2.72421095	3.434911469	0.000401787	0.021274757	CLCN1	chloride voltage-gated channel 1	protein_coding	1180
ENSG00000254115	1.814359086	0.594257355	0.035840847	0.07113485	2.080441203	5.384043131	1.263708262	0.300953371	-0.979739961	3.431305587	0.020092793	0.140112661	AC090572.3	novel transcript	antisense	NA
ENSG00000168229	0.017813248	0.060587754	0.019001676	0.028285074	0.250009631	0.545231676	0	0	-3.09143815	3.421355306	0.084205398	0.297887765	PTGDR	prostaglandin D2 receptor	protein_coding	5729
ENSG00000137941	0.837855412	0.425287762	0.057397027	0.073233203	0.992107809	0.615873662	0.02810771	0.109652112	1.117389944	3.417351202	6.68E-05	0.009561068	TTLL7	tubulin tyrosine ligase like 7	protein_coding	79739
ENSG00000280098	0.250127693	0.51045183	0.133407597	0	1.342269843	3.039867049	0	0	-3.949776467	3.416889705	0.012181415	0.108613605	AC011155.1	TEC	TEC	NA
ENSG00000179300	0.448869636	0.430260002	0.043528763	0	0.269514558	0.119390549	0.015987246	0.060918054	-2.145388573	3.41185447	0.008250912	0.088877438	RTL3	retrotransposon Gag like 3	protein_coding	203430
ENSG00000004399	1.154008728	0.366091146	0.050305268	0.020555912	0.888612027	1.141276846	0.160850933	0.253998299	1.337071377	3.395928174	0.001779409	0.042359506	PLXND1	plexin D1	protein_coding	23129
ENSG00000143185	21.46759661	29.46707415	0.816029478	0.253063803	19.34184345	0.559550749	0.59942268	2.664724594	0.611611993	3.383439656	0.145884228	0.395656271	XCL2	X-C motif chemokine ligand 2	protein_coding	6846
ENSG00000166391	0.084846408	0.08879568	0.03481039	0	0.371795301	0.622809195	0.061368775	0.032477854	-1.778568237	3.359447106	0.036304015	0.191007622	MOGAT2	monoacylglycerol O-acyltransferase 2	protein_coding	80168
ENSG00000198829	0.555653196	0.474679913	0.013784282	0.013679125	0.725452485	0.127963789	0.040501532	0.160757999	-0.946884394	3.352081755	0.015357575	0.122008675	SUCNR1	succinate receptor 1	protein_coding	56670
ENSG00000121769	10.00510772	4.979144169	0.730231057	0.919761133	8.281859273	5.807153426	0.247568578	0.94333922	1.130820233	3.349265433	4.49E-05	0.00810511	FABP3	fatty acid binding protein 3	protein_coding	2170
ENSG00000285695	0.22325447	0.573730983	0	0.013129573	0.686067993	0.100491473	0.058311607	0.098751764	-2.215775409	3.349176424	0.030524698	0.174547369	AC016383.2	novel transcript	lincRNA	NA
ENSG00000117407	3.740058325	1.078516734	0.130094993	0.430341757	0.78032982	1.619432559	0.047781294	0.111262922	0.288078729	3.329222439	0.004485055	0.065195218	ARTN	artemin	protein_coding	9048
ENSG00000205279	0.141164703	0.052378905	0.013689331	0	0.32844286	0.10397645	0	0.025544102	-3.423211195	3.325636405	0.005676158	0.073463753	CTXN3	cortexin 3	protein_coding	613212
ENSG00000111961	1.032744763	1.721692685	0.023274196	0.046193285	1.348987725	0.133128881	0.159565424	0.168891837	1.407937124	3.325275101	0.029109587	0.170183416	SASH1	SAM and SH3 domain containing 1	protein_coding	23328
ENSG00000167617	17.29121938	9.157607587	1.404103878	1.425060288	11.33640014	10.28774496	0.984516902	0.893194943	1.738527432	3.318922616	3.62E-06	0.00500005	CDC42EP5	CDC42 effector protein 5	protein_coding	148170
ENSG00000176571	0.282264842	0.14223116	0.011151719	0.022133289	0.422915695	0.818787719	0.114682503	0.041617907	-1.701344176	3.316936995	0.007038725	0.081364763	CNBD1	cyclic nucleotide binding domain containing 1	protein_coding	168975
ENSG00000258077	0.409595385	0.212288992	0	0.082588331	0.257644242	0.614557959	0.061132457	0.019411673	-2.633002505	3.310392266	0.002793037	0.051799814	AC078923.1	novel transcript	lincRNA	NA
ENSG00000170439	0.986559426	1.146991364	0.038268315	0.151905497	0.4590785	1.501766988	0.028110376	0.17852037	-1.196698469	3.306684577	0.00257613	0.049967398	METTL7B	methyltransferase like 7B	protein_coding	196410
ENSG00000237223	0.512237551	0.128377107	0	0	0.812410213	0.036405593	0.105624318	0.067078762	-2.718642104	3.290832663	0.099897229	0.324571249	SULT1C2P1	sulfotransferase family 1C member 2 pseudogene 1	transcribed_unprocessed_pseudogene	151234
ENSG00000084710	14.53607723	5.208719687	0.565927346	0.710112659	11.46597915	24.7506199	3.509531782	2.066332412	5.397648434	3.285717495	0.00105716	0.033469946	EFR3B	EFR3 homolog B	protein_coding	22979
ENSG00000138152	0.134732124	0.122202932	0	0.023770748	0.268814448	0.171829559	0.035190546	0.011174218	-2.859580085	3.281764365	0.000980329	0.032584482	BTBD16	BTB domain containing 16	protein_coding	118663
ENSG00000135362	0.579800227	0.694387315	0.1088877	0.060511931	1.341645589	1.856267061	0.08318394	0.195055631	1.097858384	3.279018534	0.000589287	0.025820919	PRR5L	proline rich 5 like	protein_coding	79899
ENSG00000250929	1.360406733	0.330508379	0.155482235	0.102864064	0.842354179	0.918520979	0.076140696	0	-2.748700976	3.27567269	0.003478378	0.057641444	LINC01181	long intergenic non-protein coding RNA 1181	antisense	NA
ENSG00000086570	0.522176187	0.326138584	0.061449905	0.031474125	0.705721377	0.384766827	0.032033879	0.075826641	1.115131331	3.268103951	4.28E-05	0.008076313	FAT2	FAT atypical cadherin 2	protein_coding	2196
ENSG00000251179	0.576294205	1.02907089	0	0.076256559	1.4273491	0.324252485	0	0.466009575	-2.538624967	3.264640014	0.018720724	0.135005586	TMEM92-AS1	TMEM92 antisense RNA 1	antisense	103752589
ENSG00000136869	0.126194623	0.337839729	0.036910239	0.02154627	0.294070803	0.197893696	0.009569219	0.02430847	-0.09457403	3.248490822	0.000361392	0.020329293	TLR4	toll like receptor 4	protein_coding	7099
ENSG00000070748	0.036018388	0.049003376	0.023052833	0	0.083262031	0.077820596	0	0	-3.702581141	3.24306027	0.001551318	0.039692547	CHAT	choline O-acetyltransferase	protein_coding	1103
ENSG00000143850	0.805404502	0.930951296	0.062863742	0.058918382	0.856846263	0.356634505	0.051307995	0.114044464	0.865471501	3.239908357	0.000181998	0.014757413	PLEKHA6	pleckstrin homology domain containing A6	protein_coding	22874
ENSG00000165995	1.197596311	1.86738157	0.022525102	0.044706526	2.587618152	0.233548691	0.349830573	0.498373853	1.679641821	3.239459375	0.034173555	0.185318804	CACNB2	calcium voltage-gated channel auxiliary subunit beta 2	protein_coding	783
ENSG00000254101	0.425051814	0.187755595	0.007851247	0.015582704	0.247617992	0.270007944	0.069206556	0.082408048	0.416344329	3.239150654	0.000919793	0.031914576	LINC02055	long intergenic non-protein coding RNA 2055	lincRNA	107986980
ENSG00000124615	0.485559054	0.866603958	0.011138787	0.011053811	1.047442233	0.296113837	0.270009564	0.410500243	0.071764864	3.238390146	0.017443236	0.130396787	MOCS1	molybdenum cofactor synthesis 1	protein_coding	4337
ENSG00000175591	1.765668957	0.449611539	0.120864205	0.159922879	0.787324467	0.365506559	0.059188014	0.018794245	-0.607478468	3.233706291	0.0074929	0.083945099	P2RY2	purinergic receptor P2Y2	protein_coding	5029
ENSG00000248713	0.04017518	0.076522226	0.005714067	0.002835238	0.150362723	0.040989681	0	0.029321519	-2.226309469	3.2313648	0.011535237	0.105508109	C4orf54	chromosome 4 open reading frame 54	protein_coding	285556
ENSG00000014257	0.579833335	0.070121692	0.020617248	0.047739916	0.856349888	1.003380872	0.02019281	0.185945592	-0.696049609	3.209732799	0.048347453	0.222394116	ACPP	acid phosphatase, prostate	protein_coding	55
ENSG00000137090	0.058129891	0.079086296	0.017716594	0.008790719	0.329084484	0.20184792	0	0.024794191	-2.742425651	3.204938529	0.013131678	0.112996954	DMRT1	doublesex and mab-3 related transcription factor 1	protein_coding	1761
ENSG00000103460	0.075172545	0.175325137	0	0	0.088659629	0	0	0.005343901	-3.929187391	3.204660408	0.134780102	0.379858335	TOX3	TOX high mobility group box family member 3	protein_coding	27324
ENSG00000167618	0.72671608	0.272746061	0	0	0.206886175	0.04511862	0	0.074819576	-3.669624768	3.202051133	0.031189305	0.176397714	LAIR2	leukocyte associated immunoglobulin like receptor 2	protein_coding	3904
ENSG00000103855	1.85713719	0.802428067	0.140388507	0.067078803	1.364216847	0.55290256	0.076387995	0.179493181	0.899911493	3.200804907	0.000665195	0.027297283	CD276	CD276 molecule	protein_coding	80381
ENSG00000228536	0.853803752	2.761200574	0.149305912	0.088900134	2.969792089	0.529220377	0.08773933	0.278602775	-0.210407615	3.200246125	0.012642182	0.110698205	LYPLAL1-AS1	LYPLAL1 antisense RNA 1	lincRNA	NA
ENSG00000187323	0.273011716	0.488730476	0.12481112	0.13255082	1.121895308	2.110351471	0.086855936	0.036773026	1.746986426	3.199095495	0.007431837	0.083490641	DCC	DCC netrin 1 receptor	protein_coding	1630
ENSG00000133055	1.421778465	0.712652971	0.015964566	0.079213878	2.13756401	2.532941851	0.844339149	0.75963632	-0.025449594	3.192018164	0.012999161	0.112326373	MYBPH	myosin binding protein H	protein_coding	4608
ENSG00000163220	2.949512691	3.184794782	0	0	11.63431757	1.390857714	13.05977879	6.709643259	-0.405624872	3.189940714	0.128198752	0.370581574	S100A9	S100 calcium binding protein A9	protein_coding	6280
ENSG00000036828	0.366784499	0.110211674	0.048006732	0.03334835	0.354830901	0.370709318	0.017631915	0.024634473	0.12420379	3.184603927	0.000970331	0.032576501	CASR	calcium sensing receptor	protein_coding	846
ENSG00000169884	0.431563034	0.447349189	0.098647535	0.021754439	0.483542333	0.277507833	0	0.102263856	-1.584818163	3.184479972	0.001466905	0.038549604	WNT10B	Wnt family member 10B	protein_coding	7480
ENSG00000140678	11.27674927	11.80403622	1.739390654	1.88377633	13.9066407	6.363351888	0.574510287	0.801918349	4.589198397	3.183110773	4.84E-05	0.00810511	ITGAX	integrin subunit alpha X	protein_coding	3687
ENSG00000168263	0.037072906	0.016812686	0.013182086	0	0.173439892	0.166872848	0	0	-4.098493153	3.182101058	0.01146713	0.105246062	KCNV2	potassium voltage-gated channel modifier subfamily V member 2	protein_coding	169522
ENSG00000157404	0.077695606	0.204804689	0.04143957	0	0.424959006	0.187976679	0.030439854	0.05799425	-1.46851666	3.180787439	0.020090539	0.140112661	KIT	KIT proto-oncogene receptor tyrosine kinase	protein_coding	3815
ENSG00000175274	0.121368972	0.130097458	0.003923219	0.003893289	0.0789463	0.029798561	0.00576368	0.014641344	-2.394254294	3.178964373	0.006948363	0.081070155	TP53I11	tumor protein p53 inducible protein 11	protein_coding	9537
ENSG00000134569	0.669295969	0.662631433	0.087148664	0.146357244	0.80939012	2.43274227	0.073864534	0.128218202	1.467473993	3.177767759	0.000906099	0.031645244	LRP4	LDL receptor related protein 4	protein_coding	4038
ENSG00000229444	1.670362333	0.626908858	0.184324356	0.060972729	0.52308236	1.555582285	0	0.114648903	-2.713756721	3.168195953	0.004889389	0.068523727	AL451062.1		antisense	101929592
ENSG00000161911	0.109293827	0.272608125	0.038861822	0.019282677	0.43612108	0.196781684	0.028546343	0	-3.075793808	3.166800471	0.004453296	0.064956294	TREML1	triggering receptor expressed on myeloid cells like 1	protein_coding	340205
ENSG00000175029	0.143139034	0.090655797	0.047386144	0.013062402	0.309697982	0.195511274	0.007735104	0.017193146	-0.697375673	3.165249365	0.001535988	0.03944218	CTBP2	C-terminal binding protein 2	protein_coding	1488
ENSG00000172543	1.995783267	0.705545985	0.10057955	0.083176875	0.869258924	2.164512663	0.123136204	0.312800091	-0.434062055	3.160714637	0.001848398	0.042980187	CTSW	cathepsin W	protein_coding	1521
ENSG00000173805	0.191002217	0.035435512	0.009261141	0	0.025086985	0.093789888	0	0.025921743	-2.891070384	3.159582914	0.032351405	0.180012161	HAP1	huntingtin associated protein 1	protein_coding	9001
ENSG00000183625	0.030284519	0.030901792	0.024228734	0.016029266	0.162516976	0.25218628	0	0	-3.223175298	3.158532328	0.034575598	0.186289265	CCR3	C-C motif chemokine receptor 3	protein_coding	1232
ENSG00000229961	1.291014931	0.353814987	0.02972258	0.034411805	0.923991999	0.221575319	0.043666041	0.249578659	0.103288591	3.147394025	0.013808643	0.115963923	AL357143.1		transcribed_unitary_pseudogene	NA
ENSG00000227591	2.152042037	2.619677318	0.604109873	0.359700752	7.247088266	5.098309516	0.266252999	0.450904281	-0.694249514	3.146183619	0.001606539	0.040334042	HSD11B1-AS1	HSD11B1 antisense RNA 1	antisense	101930114
ENSG00000104043	0.345724788	0.504201016	0.068982328	0.034228039	0.821372975	0.275410107	0.097445509	0.032180019	0.750445622	3.144040828	0.00045019	0.022872869	ATP8B4	ATPase phospholipid transporting 8B4 (putative)	protein_coding	79895
ENSG00000177494	10.01766281	9.478368214	4.601090052	1.818971371	18.83779644	7.734495131	0.18318575	1.093555072	3.032239578	3.126203853	0.002527585	0.049482691	ZBED2	zinc finger BED-type containing 2	protein_coding	79413
ENSG00000234394	0.056257421	0.041748427	0.027277585	0.005413898	0.046445594	0.096686419	0	0	-3.203810246	3.120576843	0.002752703	0.051571484	AL353608.3	uncharacterized LOC440896	lincRNA	440896
ENSG00000260757	0.137591464	0.166395164	0	0	0.164080524	0.068814195	0.023958249	0.015215149	-3.641133749	3.119292627	0.001406428	0.037655911	AC093520.1	novel transcript	sense_overlapping	NA
ENSG00000123243	0.195752108	0.251247825	0.035458623	0.003909791	0.289680246	0.237736389	0.057881087	0.068003227	0.299170389	3.115756024	0.001099908	0.033932852	ITIH5	inter-alpha-trypsin inhibitor heavy chain family member 5	protein_coding	80760
ENSG00000118322	0.019107898	0.009748682	0.002547837	0.002528401	0.049297811	0.055905601	0	0.004754229	-3.132710977	3.107698077	0.00829757	0.089065317	ATP10B	ATPase phospholipid transporting 10B (putative)	protein_coding	23120
ENSG00000138061	56.0803423	59.43105613	16.38690722	8.002564193	64.5336118	47.95044026	2.351119345	5.208051291	6.832161786	3.105862189	0.000141951	0.01356928	CYP1B1	cytochrome P450 family 1 subfamily B member 1	protein_coding	1545
ENSG00000275110	74.97705212	0.750051669	0	0	7.28239337	3.970438594	1.727927623	3.840738254	-2.976288647	3.104123877	0.149817102	0.401245961	MIR6087	microRNA 6087	miRNA	NA
ENSG00000212743	0.474700861	0.375485613	0.082432483	0.046744928	0.364566076	0.298147974	0	0.054934957	-1.740812635	3.1039687	0.000533572	0.024665892	AL137145.1	novel transcript	lincRNA	NA
ENSG00000132704	2.825285756	2.964617036	0.763414292	1.26076607	5.114808708	9.207347407	0.393378541	0.207299633	2.963405066	3.099600291	0.001341076	0.037005891	FCRL2	Fc receptor like 2	protein_coding	79368
ENSG00000075223	0.068956709	0.023454073	0	0.004562254	0.060488131	0.104756108	0.040524148	0.004289274	-2.856672238	3.094910935	0.007211532	0.082204529	SEMA3C	semaphorin 3C	protein_coding	10512
ENSG00000205502	0.068432656	0.023275828	0.036499102	0	0.56497352	0.261825154	0	0.017026705	-3.589724169	3.094304624	0.044909941	0.214104834	C2CD4B	C2 calcium dependent domain containing 4B	protein_coding	388125
ENSG00000146674	1.306070395	2.500555105	0.0126082	0.037536044	4.342391912	0.196849846	0.926148037	1.258679918	1.083886325	3.083954775	0.105299181	0.334571057	IGFBP3	insulin like growth factor binding protein 3	protein_coding	3486
ENSG00000122641	0.13991725	0.097392881	0.013883903	0.010333489	0.440566378	0.143535038	0.091787049	0.016191983	-0.909555322	3.081814007	0.006178133	0.076648357	INHBA	inhibin subunit beta A	protein_coding	3624
ENSG00000027644	0.037070483	0	0.022596386	0	0.096187268	0.128722071	0	0	-3.812334508	3.079519325	0.081584813	0.29328476	INSRR	insulin receptor related receptor	protein_coding	3645
ENSG00000134780	0.014077015	0.031919864	0.005005392	0.004967207	0.058109249	0.059139328	0	0	-3.699976953	3.076384246	0.003882128	0.060681803	DAGLA	diacylglycerol lipase alpha	protein_coding	747
ENSG00000108691	0.244837983	0.314598711	0	0	0.089838186	0.012245184	0	0.027074691	-3.814451831	3.072434601	0.052992689	0.233060797	CCL2	C-C motif chemokine ligand 2	protein_coding	6347
ENSG00000271192	0.492952388	1.74373326	0	0.156548594	0.488372183	1.242573392	0.077252239	0.147181575	-2.631506006	3.06982472	0.008776435	0.091930405	AC006058.2	novel transcript	lincRNA	NA
ENSG00000248360	0.933155483	0.699704727	0.079180485	0.06735123	1.282548106	0.715964761	0.124634622	0.179410344	0.652193067	3.065765793	3.51E-05	0.007828959	LINC00504	long intergenic non-protein coding RNA 504	lincRNA	201853
ENSG00000116981	1.610578316	0.962803452	0.234276756	0.051664336	1.329678193	2.789977346	0.229453804	0.340011155	-0.716608349	3.062230614	0.001187236	0.034756048	NT5C1A	5'-nucleotidase, cytosolic IA	protein_coding	84618
ENSG00000143341	0.049435862	0.094952448	0.018612008	0.007695842	0.183662008	0.100788961	0.006835819	0.013023656	-0.68043471	3.058610378	0.001634036	0.040658407	HMCN1	hemicentin 1	protein_coding	83872
ENSG00000267109	0.110410589	0.050071569	0	0	0.45576968	0.89456578	0	0.109884882	-3.864184513	3.050457474	0.032742716	0.181291337	AC011990.1	novel transcript	lincRNA	NA
ENSG00000197921	3.909346454	0.984945339	0.0882574	0.26275231	3.039674338	3.537976963	1.296607252	0.432303617	0.312552511	3.049397658	0.004109644	0.062400461	HES5	hes family bHLH transcription factor 5	protein_coding	388585
ENSG00000143184	55.62825253	59.84720976	2.782529192	1.025028734	31.50387611	2.294910603	1.920060029	6.82454515	3.343650717	3.048819382	0.07767115	0.285320136	XCL1	X-C motif chemokine ligand 1	protein_coding	6375
ENSG00000228211	0.570267672	0.775854854	0	0.067074769	0.749804673	0.665490832	0.330994736	0.210204596	-1.637663083	3.043481827	0.003902196	0.060806346	HYAL6P	hyaluronidase 6, pseudogene	unitary_pseudogene	NA
ENSG00000133065	1.236591652	1.682395273	0.847663939	0.647766904	10.34600759	10.33659999	0.293016514	0.36371314	3.136045925	3.03468515	0.022709055	0.149749236	SLC41A1	solute carrier family 41 member 1	protein_coding	254428
ENSG00000283839	0.335236077	0.32881053	0.008316318	0.057770121	0.360441692	0.231608918	0.02443534	0.077590672	-1.417014286	3.03395467	0.000367035	0.020387902	AC096667.1	proline-rich protein 18-like	antisense	105373780
ENSG00000109654	0.82832738	1.544191256	0.155927649	0.339817029	4.439169285	4.419982815	0.197634587	0.564802464	2.89818269	3.033577344	0.006139706	0.076527564	TRIM2	tripartite motif containing 2	protein_coding	23321
ENSG00000262488	0.837636925	0.569806694	0.521220379	0.049261343	1.171784764	0.481770488	0	0.069470718	-1.799596927	3.025761965	0.006419464	0.077875551	AC133065.2	Rho GTPase activating protein 21 (ARHGAP21) pseudogene	processed_pseudogene	NA
ENSG00000136960	3.781689845	5.423579144	0.873602668	1.597885998	6.903812268	9.544703672	0.452974339	0.459473071	3.830509599	3.023752471	0.000171421	0.014244276	ENPP2	ectonucleotide pyrophosphatase/phosphodiesterase 2	protein_coding	5168
ENSG00000023171	6.69210643	5.627986432	0.647551482	0.929285428	8.380442128	9.647073199	0.712074056	1.537535667	5.265943706	3.017784301	3.92E-06	0.00500005	GRAMD1B	GRAM domain containing 1B	protein_coding	57476
ENSG00000158023	0.68058325	0.332973605	0.087619361	0.078078388	0.776395095	0.931106655	0.052540151	0.106773238	1.861308847	3.01483257	8.84E-05	0.010965501	WDR66	WD repeat domain 66	protein_coding	144406
ENSG00000253474	1.171964895	4.265207051	0.031253841	0.031015412	2.370529621	0.422020588	0.872397298	0.72899045	-0.99580789	3.006643007	0.054409052	0.235934721	AC022568.1	novel transcript	lincRNA	NA
ENSG00000164398	0.03113862	0.056485871	0.011072021	0.013185066	0.047987799	0.016819367	0	0	-2.662033411	3.005782983	0.012304799	0.109132212	ACSL6	acyl-CoA synthetase long chain family member 6	protein_coding	23305
ENSG00000243694	1.450404877	2.219951584	0	0	2.50714109	0.244821507	1.5626728	0.811968154	-1.89474379	2.99890393	0.098385697	0.322496526	LINC02027	long intergenic non-protein coding RNA 2027	lincRNA	728290
ENSG00000080573	0.232118499	0.375692547	0.046959474	0.016945902	0.624465231	0.724163884	0.06898911	0.159319513	0.114773788	2.998717931	0.002642413	0.050570811	COL5A3	collagen type V alpha 3 chain	protein_coding	50509
ENSG00000116014	2.315467786	0.590665689	0.325895701	0.05106466	1.154942073	1.548884639	0.075596834	0.320061521	-0.429418881	2.995225307	0.003702003	0.059575442	KISS1R	KISS1 receptor	protein_coding	84634
ENSG00000227110	0.075293935	0.062601092	0.013386207	0.004428029	0.086336055	0.086611263	0	0.020815398	-2.504615739	2.993252665	0.000427761	0.022060089	LMCD1-AS1	LMCD1 antisense RNA 1	antisense	100288428
ENSG00000173212	4.795445671	9.312296904	0.265504063	0.342522169	7.890750555	3.868921698	2.145315546	1.882622314	2.830825018	2.987284283	0.001747153	0.042032126	MAB21L3	mab-21 like 3	protein_coding	126868
ENSG00000165887	0.093086805	0.379936579	0	0	0.199814119	0.016760122	0	0.018528717	-4.063783005	2.985210542	0.031452539	0.177275683	ANKRD2	ankyrin repeat domain 2	protein_coding	26287
ENSG00000077984	0.813318434	0.355669662	0.340834893	0	0.383695995	0.052298788	0	0	-3.359750347	2.984059785	0.068422175	0.266970341	CST7	cystatin F	protein_coding	8530
ENSG00000163508	2.778223565	8.977027046	0.141873287	0.046930322	3.336809175	0.079821454	0.011579384	4.073955949	0.85769951	2.979974214	0.25438481	0.528663563	EOMES	eomesodermin	protein_coding	8320
ENSG00000146072	4.290646612	2.504692708	0.064124709	0.047726637	7.059819525	5.046432975	7.677862546	6.513763877	2.60643687	2.977839064	0.067905975	0.266314995	TNFRSF21	TNF receptor superfamily member 21	protein_coding	27242
ENSG00000141316	0.571023221	0.62748225	0.093710702	0	0.453299384	0.612916283	0.034418071	0.34972576	-2.030691547	2.976129139	0.00446253	0.064956294	SPACA3	sperm acrosome associated 3	protein_coding	124912
ENSG00000254788	0.401478845	0.494195403	0.081574072	0.101189702	0.410375493	0.258162807	0	0.019027012	-2.405075201	2.971735977	0.001207258	0.035092933	CKLF-CMTM1	CKLF-CMTM1 readthrough	protein_coding	100529251
ENSG00000174607	4.961247392	3.605643148	1.901036964	1.53356988	3.132482996	4.005715422	0.045045996	0.263187427	2.622156297	2.970986117	0.006665387	0.07964029	UGT8	UDP glycosyltransferase 8	protein_coding	7368
ENSG00000121807	0.651283465	1.762309989	0.200701062	0.252792639	1.218771834	3.478787043	0.090724301	0.208858791	0.95513752	2.968900145	0.003085067	0.054533312	CCR2	C-C motif chemokine receptor 2	protein_coding	729230
ENSG00000144366	0.01578567	0.095110484	0.007216639	0.00477439	0.081918566	0.083235361	0.003534037	0.008977433	-2.028698821	2.968090572	0.01677337	0.127557711	GULP1	GULP PTB domain containing engulfment adaptor 1	protein_coding	51454
ENSG00000112232	0.115839583	0.346721998	0.012356793	0	0.229526549	0.114711964	0.072614454	0.034586408	-2.658002466	2.960427869	0.006605525	0.079365245	KHDRBS2	KH RNA binding domain containing, signal transduction associated 2	protein_coding	202559
ENSG00000117595	0.658342133	1.176969296	0.237957236	0.143988972	1.747352719	3.624574608	0.204636746	0.205767649	1.432539656	2.957689752	0.002246434	0.046820129	IRF6	interferon regulatory factor 6	protein_coding	3664
ENSG00000123689	7.798438464	8.487882629	2.495615556	0.759483632	17.82126114	6.178020792	0.537732673	1.583306648	1.498847741	2.957369715	0.000670774	0.027420777	G0S2	G0/G1 switch 2	protein_coding	50486
ENSG00000232973	0.613042924	0.523132586	0.139301393	0.084479202	0.622919911	0.437590637	0.028423679	0.050542816	0.508200352	2.955098352	3.72E-05	0.007938186	CYP1B1-AS1	CYP1B1 antisense RNA 1	antisense	285154
ENSG00000149305	0	0	0	0	0.144569985	0.504455033	0	0	-4.661824415	2.954568955	0.129320424	0.372031724	HTR3B	5-hydroxytryptamine receptor 3B	protein_coding	9177
ENSG00000015520	0.05657877	0.09796943	0.00548668	0	0.084928902	0.027782486	0	0.03583324	-3.114664588	2.949775855	0.010289132	0.099393298	NPC1L1	NPC1 like intracellular cholesterol transporter 1	protein_coding	29881
ENSG00000137474	0.055907126	0.021732058	0.022718865	0.002818194	0.109896175	0.153386413	0.008344186	0.007948704	-1.906356613	2.945794584	0.015286059	0.121621632	MYO7A	myosin VIIA	protein_coding	4647
ENSG00000143028	1.656409582	0.843926417	0.218138084	0.158747569	1.226825101	1.546397166	0.138870792	0.149248976	0.876966676	2.943110191	1.13E-05	0.005605655	SYPL2	synaptophysin like 2	protein_coding	284612
ENSG00000249992	0.134100451	0.182445001	0	0	0.381341545	0.053654576	0.023350373	0.074145526	-3.2701563	2.94110439	0.026032876	0.159722696	TMEM158	transmembrane protein 158 (gene/pseudogene)	protein_coding	25907
ENSG00000197565	0.064027515	0.114826915	0.009313523	0.006161648	0.148970528	0.458501817	0.159631323	0.02027539	-0.858397011	2.939362351	0.024766899	0.15588218	COL4A6	collagen type IV alpha 6 chain	protein_coding	1288
ENSG00000110987	13.78876056	10.89420059	2.221007878	2.765970024	18.55866369	23.43730549	1.69594846	1.777328685	5.241577662	2.935479594	5.76E-06	0.00500005	BCL7A	BCL tumor suppressor 7A	protein_coding	605
ENSG00000173762	0.029631215	0.483762758	0.042144118	0.010455653	0.399566419	0.097809251	0	0.019660086	-2.702723852	2.934186314	0.080674435	0.291769344	CD7	CD7 molecule	protein_coding	924
ENSG00000138670	0.586275928	0.501679458	0.209406563	0.073013989	1.406078333	0.382110363	0.04988812	0.055444223	1.217221472	2.933514902	0.00163394	0.040658407	RASGEF1B	RasGEF domain family member 1B	protein_coding	153020
ENSG00000258088	0.400473988	0.346721998	0.038835635	0.077078733	0.691312106	0.622722091	0.057054214	0.03623338	-2.812680656	2.923329906	0.00030805	0.018798776	AC078820.1	novel transcript	lincRNA	NA
ENSG00000148926	12.14527314	6.449947631	0.742134977	1.746494048	17.73191114	15.31788782	1.651003693	3.313661224	3.596223111	2.915932149	0.00035069	0.019955664	ADM	adrenomedullin	protein_coding	133
ENSG00000169194	0.636279105	0.432832033	0.159700954	0.08914648	1.792220467	1.204574958	0.073318716	0.158312384	-0.091889729	2.913414561	0.002482407	0.049138122	IL13	interleukin 13	protein_coding	3596
ENSG00000124107	0.135975457	0.123330644	0.096698124	0	0.748400325	1.876964889	0.284122327	0	-3.291357193	2.913064765	0.073443211	0.277199862	SLPI	secretory leukocyte peptidase inhibitor	protein_coding	6590
ENSG00000167613	0.066940381	0.109287667	0.003570319	0.003543081	0.06908168	0.012052502	0.005245227	0.006662165	-2.744659585	2.906523055	0.027891125	0.16590518	LAIR1	leukocyte associated immunoglobulin like receptor 1	protein_coding	3903
ENSG00000198732	0.204040993	0.058884807	0.046168983	0.019635759	0.55640969	1.202309513	0.02906905	0.098457927	-0.972089981	2.897438058	0.066652018	0.263578323	SMOC1	SPARC related modular calcium binding 1	protein_coding	64093
ENSG00000140955	0.065710997	0.044700233	0.035047484	0.006956023	0.423152935	0.603388838	0.030893379	0.032699061	-1.83895924	2.894496763	0.069781217	0.269464601	ADAD2	adenosine deaminase domain containing 2	protein_coding	161931
ENSG00000115616	0.392747293	0.60803821	0.17817405	0.100354346	0.883297483	5.783062581	0.04952199	0.350441692	1.182842066	2.894269391	0.0397699	0.200473318	SLC9A2	solute carrier family 9 member A2	protein_coding	6549
ENSG00000233539	0.261330116	0.39504692	0	0.010245865	0.543374568	0.078420074	0.136513092	0.16375774	-1.853559349	2.893289174	0.051816158	0.230019763	AC011294.1		lincRNA	730338
ENSG00000206557	0.251942091	0.190427626	0.013271637	0	0.428841573	0.078403019	0.112111366	0.263124843	-0.578613501	2.891596776	0.064049206	0.257511671	TRIM71	tripartite motif containing 71	protein_coding	131405
ENSG00000077782	1.567119928	1.73912067	0.039553878	0.05164754	2.184796927	2.28923379	2.043004153	1.509158746	3.357132511	2.884728326	0.02477138	0.15588218	FGFR1	fibroblast growth factor receptor 1	protein_coding	2260
ENSG00000204054	0.51070032	0.38786743	0.074386561	0.086845979	0.800926425	0.210489617	0.032141999	0.044907273	1.037160279	2.884622332	0.001127284	0.034249091	LINC00963	long intergenic non-protein coding RNA 963	processed_transcript	NA
ENSG00000138755	2.040822884	6.666426385	0.220852869	0.313097187	7.781396784	0.266265727	0.108153134	0.745719982	1.14505685	2.869644022	0.09999446	0.324571249	CXCL9	C-X-C motif chemokine ligand 9	protein_coding	4283
ENSG00000158714	0.19836562	0.233076804	0	0.028634389	0.364757729	0.194811239	0.141302493	0.0717895	-1.817530938	2.86810016	0.007196659	0.082078834	SLAMF8	SLAM family member 8	protein_coding	56833
ENSG00000128833	3.326636064	1.748900965	0.281132107	0.387166205	3.670059829	3.261085845	0.611096355	0.441617987	3.460579006	2.860201091	2.18E-05	0.006948583	MYO5C	myosin VC	protein_coding	55930
ENSG00000176771	0.828626541	0.430934209	0.009050264	0.002993741	0.961951406	0.101838092	0.717979977	0.675506728	0.729612517	2.856327775	0.118003471	0.354822951	NCKAP5	NCK associated protein 5	protein_coding	344148
ENSG00000122859	4.672443473	0.988258485	0.062825671	0.041564258	1.993594878	0.229757393	2.707421479	0.156309115	-0.541804273	2.855148712	0.095691655	0.317617705	NEUROG3	neurogenin 3	protein_coding	50674
ENSG00000121552	0.275450161	1.391938567	0.104938241	0.083310152	2.436525458	0.867900862	0.061666754	0.3133013	-1.052227853	2.853728446	0.029684646	0.171887286	CSTA	cystatin A	protein_coding	1475
ENSG00000071282	1.56520212	2.350873884	0.151497258	0.247437084	1.922446163	1.81126799	0.069552399	1.2308872	2.624813125	2.84962421	0.001485348	0.038763013	LMCD1	LIM and cysteine rich domains 1	protein_coding	29995
ENSG00000164647	3.358022	7.89331298	0.195062431	0.228769678	10.12868881	4.339994802	2.162302044	4.84760256	1.854055147	2.844736331	0.015169054	0.121233127	STEAP1	STEAP family member 1	protein_coding	26872
ENSG00000246582	0.651866527	0.42088789	0.070714211	0.128653705	0.510810005	0.855389992	0.034629224	0.087967829	-0.904099612	2.844089086	0.000164519	0.014141614	AC100861.1		processed_transcript	389641
ENSG00000157064	0.810602237	1.308010552	0.040217782	0.083813036	1.699521565	0.77046735	0.271789872	0.577852873	1.556627938	2.841753087	0.00333824	0.056401184	NMNAT2	nicotinamide nucleotide adenylyltransferase 2	protein_coding	23057
ENSG00000267737	0.589820761	0.481474215	0.151001088	0.099899423	0.83755474	0.892048322	0.073946248	0.046960992	-1.731940935	2.839065518	0.00018636	0.014838602	AC087645.2	novel transcript	lincRNA	NA
ENSG00000254119	0.051373295	0.01164898	0.009133452	0	0.106033263	0.346862801	0.026836277	0.008521448	-3.326182276	2.829884248	0.060321588	0.249942825	AC025524.2		lincRNA	NA
ENSG00000225760	0.340796352	0.123641823	0.048471053	0.048101278	0.281358238	0.286345761	0.035604901	0	-3.085448395	2.828884292	0.00248926	0.049138122	LINC00431	long intergenic non-protein coding RNA 431	transcribed_unprocessed_pseudogene	NA
ENSG00000148600	1.079419128	0.991880197	0.12835653	0.052449487	1.165810238	0.538438392	0.088739372	0.352222819	1.350683311	2.828154114	0.00065032	0.026998418	CDHR1	cadherin related family member 1	protein_coding	92211
ENSG00000188175	0.065276981	0.029603328	0.011605333	0	0.125748134	0.675798071	0.034099256	0.032483086	-3.016896134	2.826058976	0.071051066	0.271851195	HEPACAM2	HEPACAM family member 2	protein_coding	253012
ENSG00000105894	0.126158976	0.300370954	0.067287895	0.06677457	0.54681719	0.354917344	0	0.031389571	-2.394958282	2.825105091	0.008934097	0.092635905	PTN	pleiotrophin	protein_coding	5764
ENSG00000134716	0.099381839	0.159793616	0.028912416	0.0191279	0.305817899	0.374137483	0.056634417	0.01798339	-2.004365082	2.824280395	0.004390982	0.064862469	CYP2J2	cytochrome P450 family 2 subfamily J member 2	protein_coding	1573
ENSG00000182568	0.304204819	0.093190102	0.335245163	0.091702366	0.941391499	0.382675485	0.00315715	0.020050092	0.635460279	2.822783372	0.051688167	0.229929913	SATB1	SATB homeobox 1	protein_coding	6304
ENSG00000258602	0.976402078	0.885603175	0	0.246094749	0.959652741	0.418570334	0	0.416465594	-2.599044603	2.820269424	0.011966854	0.107838128	LINC01629	long intergenic non-protein coding RNA 1629	lincRNA	105370578
ENSG00000116667	6.164138416	3.614182504	0.455279318	0.116846403	2.6548946	3.241641571	2.506303083	0.751896093	3.997403653	2.820026749	0.003380619	0.056757694	C1orf21	chromosome 1 open reading frame 21	protein_coding	81563
ENSG00000173702	1.497763768	3.550258858	0.016471015	0.049036084	2.116139885	0.681124826	1.476071925	2.435723974	1.178351848	2.819697158	0.067621702	0.265650134	MUC13	mucin 13, cell surface associated	protein_coding	56667
ENSG00000163873	0.029388953	0.032714152	0.002849969	0	0.048526481	0.055319507	0.03349558	0.007977006	-2.568874099	2.819023265	0.005496222	0.072756746	GRIK3	glutamate ionotropic receptor kainate type subunit 3	protein_coding	2899
ENSG00000150175	1.403834713	1.309667057	0.29949857	0.297213762	2.251757118	4.802403177	0.565713498	0.199592931	0.169905171	2.810797145	0.001789498	0.042476193	FRMPD2B	FERM and PDZ domain containing 2B, pseudogene	unprocessed_pseudogene	NA
ENSG00000253686	0.153541973	0.41779077	0.102366042	0.101585115	0.237680245	0.483787012	0	0.019101363	-1.740557912	2.808782352	0.011377436	0.104771878	LINC01484	long intergenic non-protein coding RNA 1484	lincRNA	101928136
ENSG00000161638	2.442186449	1.232036832	0.076061874	0.056611211	2.030963111	1.604786617	1.363277198	0.936740701	2.406889622	2.805752006	0.010432324	0.100277192	ITGA5	integrin subunit alpha 5	protein_coding	3678
ENSG00000136688	0.137026475	0.186425886	0.041762378	0	0.371705495	0.281958683	0.122707904	0.019482006	-2.919890589	2.804881268	0.005246277	0.07090874	IL36G	interleukin 36 gamma	protein_coding	56300
ENSG00000145358	0.189475487	0.306884868	0.009624596	0.009551172	0.707655752	0.073103015	0.070698441	0.098776502	-1.846467432	2.800500873	0.04741411	0.22062139	DDIT4L	DNA damage inducible transcript 4 like	protein_coding	115265
ENSG00000010610	2.145542192	2.125119119	0.075451122	0.336939849	3.318828028	2.409076396	1.173128256	0.651157238	2.145469269	2.799072659	0.001630702	0.040658407	CD4	CD4 molecule	protein_coding	920
ENSG00000107731	0.090822568	0.042979134	0.012636767	0.004180121	0.101063035	0.156414735	0.00618831	0.03537005	-2.066053998	2.797162355	0.003769467	0.059990338	UNC5B	unc-5 netrin receptor B	protein_coding	219699
ENSG00000283342	0.491159833	0.158264491	0.027575159	0.041047191	0.234761365	0.151266112	0.040511222	0.012863717	-2.381384526	2.790781147	0.002909341	0.052612961	AC241584.2	neuroblastoma breakpoint family, member 13, pseudogene	unprocessed_pseudogene	NA
ENSG00000164749	3.164536879	7.861340548	0.089937706	0.053550955	6.682345976	1.558516939	7.187833758	4.055710912	2.929454842	2.789123748	0.080945228	0.292265689	HNF4G	hepatocyte nuclear factor 4 gamma	protein_coding	3174
ENSG00000180549	1.662226294	0.924502541	0.100365468	0.088533157	1.182437759	3.284562229	1.294273961	0.353752208	0.726420671	2.788467091	0.006128143	0.076469576	FUT7	fucosyltransferase 7	protein_coding	2529
ENSG00000217555	12.1922708	12.66237098	2.630921913	2.315283135	9.566373978	6.681947208	0.291708712	1.528355791	2.069071508	2.786143232	0.000749743	0.028930872	CKLF	chemokine like factor	protein_coding	51192
ENSG00000272282	1.109142872	1.643133264	0.052584016	0	0.752907116	0.022188811	0	0.539665777	-2.510498854	2.785025772	0.25120234	0.524556078	LINC02084	long intergenic non-protein coding RNA 2084	lincRNA	NA
ENSG00000139946	1.303787611	1.106439711	0.050490037	0.154869566	1.438745385	0.151073354	0.087662464	0.158450336	0.818254216	2.784572216	0.03010016	0.173192869	PELI2	pellino E3 ubiquitin protein ligase family member 2	protein_coding	57161
ENSG00000258183	0.144458775	0.131025069	0.025682746	0.025486818	0.477055181	0.95368378	0.03773104	0.071885475	-2.790706757	2.777111794	0.023965566	0.153573937	LINC02392	long intergenic non-protein coding RNA 2392	lincRNA	NA
ENSG00000084628	0.551670988	0.233779077	0.154354421	0.124456219	0.761579387	2.523893633	0.014172824	0.207016692	-0.340503152	2.776817951	0.035498875	0.189108439	NKAIN1	sodium/potassium transporting ATPase interacting 1	protein_coding	79570
ENSG00000018625	0.055760445	0.122547343	0.027452564	0.009081045	0.092070589	0.127425357	0.006721852	0.008537684	-2.11803552	2.773894788	0.000903197	0.031595602	ATP1A2	ATPase Na+/K+ transporting subunit alpha 2	protein_coding	477
ENSG00000125845	0.765178191	1.132888372	0.024006699	0.007941186	4.477807378	0.276888751	1.49304271	1.814244868	0.602501623	2.770863128	0.139688303	0.386266754	BMP2	bone morphogenetic protein 2	protein_coding	650
ENSG00000171611	1.572720699	0.660790383	0.419411555	0.171381394	0.973817478	0.582988201	0	0.115090616	-1.413676483	2.770398581	0.008326172	0.089237662	PTCRA	pre T cell antigen receptor alpha	protein_coding	171558
ENSG00000188816	8.943755075	8.352848132	1.309820043	2.037567773	15.86369643	23.51228862	0.416061197	9.01677003	2.972581406	2.768962945	0.006187983	0.076656476	HMX2	H6 family homeobox 2	protein_coding	3167
ENSG00000164741	0.006334326	0.020108467	0.002252309	0.004470253	0.202209649	0.039916966	0.009926738	0.004202778	-2.475979305	2.766070539	0.10396574	0.331618077	DLC1	DLC1 Rho GTPase activating protein	protein_coding	10395
ENSG00000165914	0.064778227	0.129605035	0.02032352	0.017479346	0.117446912	0.072037474	0.003981026	0.012641136	-0.4622505	2.76472813	0.000440756	0.02250072	TTC7B	tetratricopeptide repeat domain 7B	protein_coding	145567
ENSG00000137936	9.009842852	11.33194142	3.663909663	1.549343146	8.127065088	7.891434646	0.357615082	1.151214583	4.51951866	2.76176672	0.000427041	0.022060089	BCAR3	BCAR3, NSP family adaptor protein	protein_coding	8412
ENSG00000214814	0.165181005	0.085033126	0.023810974	0.033081056	0.294858102	0.466203375	0.048973655	0.02665857	-0.949143654	2.761080778	0.006509785	0.078635147	FER1L6	fer-1 like family member 6	protein_coding	654463
ENSG00000102024	5.891761163	14.03213277	2.383175868	0.530205402	5.163432759	5.654048885	0.092951462	4.860187686	3.350455039	2.760507613	0.016601352	0.126701091	PLS3	plastin 3	protein_coding	5358
ENSG00000160883	0.254537239	0.279274558	0.078828076	0.060843	0.427065888	0.635692562	0.025735092	0.049030701	-1.074812546	2.757628524	0.000712456	0.028306221	HK3	hexokinase 3	protein_coding	3101
ENSG00000107331	0.900928928	0.571365571	0.097605141	0.049672068	0.426134491	0.703335576	0.147070442	0.107409911	1.491561839	2.75732209	7.07E-05	0.009772421	ABCA2	ATP binding cassette subfamily A member 2	protein_coding	20
ENSG00000227619	0.893473686	1.170558383	0.05883226	0.116766884	1.429753272	0.705040622	0.138290655	0.406186692	-0.072280705	2.75714193	0.00069228	0.027952032	AL391056.1	novel transcript (FLJ20378)	lincRNA	NA
ENSG00000107742	2.15485255	0.699355529	0.210560202	0.261192356	4.060524633	4.031560622	0.644454662	0.499313513	2.572269865	2.751755543	0.005393586	0.072068711	SPOCK2	SPARC (osteonectin), cwcv and kazal like domains proteoglycan 2	protein_coding	9806
ENSG00000120549	4.319406918	3.47562575	0.221313167	0.388974076	8.599408517	4.687364162	1.582587917	2.485267198	4.395947437	2.749627946	0.003248826	0.055596738	KIAA1217	KIAA1217	protein_coding	56243
ENSG00000245526	2.9577782	1.023880056	0.415391585	0.074107444	1.882007414	1.760700448	0.26741737	0.613995571	2.099076301	2.746948163	0.00159152	0.040318067	LINC00461	long intergenic non-protein coding RNA 461	lincRNA	645323
ENSG00000234685	1.268688917	3.115334882	0.198048391	0.098268762	3.321080023	2.8692445	0.678899398	1.231851903	-0.228434741	2.742819395	0.00478646	0.067561275	NUS1P2	NUS1 pseudogene 2	processed_pseudogene	NA
ENSG00000187862	2.46361189	0.14290486	0.112045405	0.293138948	1.458441496	1.788030671	0.029928757	0.332619608	0.100742141	2.741711649	0.063622429	0.256691059	TTC24	tetratricopeptide repeat domain 24	protein_coding	164118
ENSG00000283646	0.054924685	0.099634109	0.009764839	0.019380691	0.241841596	0.107131878	0	0.027331584	-2.946162635	2.739722562	0.007695047	0.085478714	LINC02009	long intergenic non-protein coding RNA 2009	lincRNA	105377068
ENSG00000175489	8.836809425	1.415314889	0.453420106	0.461802146	2.890529687	1.440003273	0.192826706	0.534363583	1.309510286	2.737654798	0.008579088	0.090538651	LRRC25	leucine rich repeat containing 25	protein_coding	126364
ENSG00000131773	0.156239392	0.097780015	0.019999566	0.009923497	0.157367509	0.120961743	0.029381765	0.021769367	-1.141915148	2.73651557	6.36E-05	0.009530737	KHDRBS3	KH RNA binding domain containing, signal transduction associated 3	protein_coding	10656
ENSG00000228613	0.171843453	0.046758946	0	0	0.425616979	0.649742575	0.053860339	0.102615144	-3.628941483	2.720810012	0.035557968	0.189172645	AC141930.1	novel transcript	antisense	NA
ENSG00000166689	5.190326063	5.412359736	1.161873682	1.153010006	4.800674409	5.276812993	0.381458856	0.641113494	4.442696131	2.717945971	6.38E-06	0.00500005	PLEKHA7	pleckstrin homology domain containing A7	protein_coding	144100
ENSG00000170899	4.433987738	3.98786092	1.815079361	3.260625299	9.34134361	17.83388669	0.428208271	0.618049834	2.650142188	2.716054981	0.007429166	0.083490641	GSTA4	glutathione S-transferase alpha 4	protein_coding	2941
ENSG00000157150	0.081859972	0.044548523	0	0.017331036	0.256814706	0.206342491	0.025657107	0.016294041	-3.521134255	2.715181663	0.011650826	0.106291996	TIMP4	TIMP metallopeptidase inhibitor 4	protein_coding	7079
ENSG00000130287	0.489025902	0.436452948	0.258739253	0.099393054	0.445723606	0.936833755	0.036785715	0.038935797	0.541768307	2.713660622	0.001350934	0.037005891	NCAN	neurocan	protein_coding	1463
ENSG00000042980	0.080888263	0.027512322	0.0092448	0.030580911	0.114480999	0.169044045	0.004527241	0.011500446	-1.690128521	2.711353951	0.012032081	0.108135971	ADAM28	ADAM metallopeptidase domain 28	protein_coding	10863
ENSG00000163219	3.111639884	1.712241943	0.391120145	0.62941034	3.54251972	3.742404188	0.341655535	0.488193619	2.644430584	2.705217607	3.39E-05	0.007828959	ARHGAP25	Rho GTPase activating protein 25	protein_coding	9938
ENSG00000163513	0.689127317	0.718799516	0.226656785	0.036474757	0.559454699	0.310190515	0.071996984	0.062869227	-0.007067998	2.701205824	0.001103585	0.033932852	TGFBR2	transforming growth factor beta receptor 2	protein_coding	7048
ENSG00000165125	0.092877604	0.021573813	0.007249318	0	0.044885192	0.020393238	0.01420016	0.009018086	-2.426567782	2.69718581	0.020170058	0.140381237	TRPV6	transient receptor potential cation channel subfamily V member 6	protein_coding	55503
ENSG00000162892	0.24570401	0.148570113	0.05824364	0.057799312	0.597283211	1.364023213	0.106958633	0.054340915	-1.505026844	2.693733431	0.026907279	0.162755895	IL24	interleukin 24	protein_coding	11009
ENSG00000173546	0.452945347	0.580769803	0.149468005	0.148327747	1.517311695	0.75684989	0.045959957	0.139452619	1.255743009	2.690937871	0.001115359	0.034183382	CSPG4	chondroitin sulfate proteoglycan 4	protein_coding	1464
ENSG00000158352	0.002614322	0	0.002788739	0	0.028058675	0.065898599	0	0	-4.386375244	2.690342394	0.091331463	0.309525745	SHROOM4	shroom family member 4	protein_coding	57477
ENSG00000170396	4.77661832	6.04451524	0.761224772	0.840706636	6.257385643	5.325919601	0.35173303	1.970280724	3.327290169	2.689847552	6.60E-05	0.009530737	ZNF804A	zinc finger protein 804A	protein_coding	91752
ENSG00000153904	1.354237763	2.470014724	0.094623602	0.09390174	1.225456382	0.409929532	0.259491758	0.359018221	1.024053076	2.685437707	0.007161419	0.081895775	DDAH1	dimethylarginine dimethylaminohydrolase 1	protein_coding	23576
ENSG00000103534	0.016902106	0.045990967	0.022537182	0	0.034885546	0.152159777	0.006621966	0.004205407	-3.028724073	2.685024455	0.03803063	0.195512235	TMC5	transmembrane channel like 5	protein_coding	79838
ENSG00000108511	0.456454223	0.776263152	0.11066068	0.065889884	1.892786046	1.774423162	0.682810109	0.206491304	0.205744373	2.68476844	0.008979575	0.092971935	HOXB6	homeobox B6	protein_coding	3216
ENSG00000164171	0.044396875	0.12545112	0.010928966	0.010845592	0.098682875	0.070712457	0.037463917	0.003398883	-1.937694793	2.676468287	0.002969305	0.053560447	ITGA2	integrin subunit alpha 2	protein_coding	3673
ENSG00000152953	0.050739652	0.00690318	0.021649918	0	0.12148151	0.109627061	0.015903166	0.005049806	-3.037157007	2.676157518	0.054309672	0.235647438	STK32B	serine/threonine kinase 32B	protein_coding	55351
ENSG00000254211	0.10282574	0.279790889	0.094016447	0.155498694	0.521479161	0.819888013	0	0.029238899	-2.032552483	2.673043927	0.044424476	0.212763325	LINC01485	long intergenic non-protein coding RNA 1485	lincRNA	NA
ENSG00000148948	1.356741922	0.699917521	0.021520568	0.053390982	0.703714286	0.531238902	0.711366768	0.341335215	0.793336987	2.671072231	0.012945496	0.112203061	LRRC4C	leucine rich repeat containing 4C	protein_coding	57689
ENSG00000131620	0.026919572	0.018312173	0.004785923	0.014248236	0.051857269	0.109053526	0	0.004465233	-3.21553615	2.658234761	0.013416135	0.114149482	ANO1	anoctamin 1	protein_coding	55107
ENSG00000228031	0.132657009	0.311740225	0.025728608	0.05106466	0.38829949	0.173706688	0	0.072013842	-2.312409077	2.654392977	0.006845778	0.080411787	AC078842.1	novel transcript	lincRNA	NA
ENSG00000082781	9.930616455	4.583377626	0.348635209	0.141938687	3.424741182	3.511855092	4.773845643	1.934964767	3.689121466	2.65392848	0.017446724	0.130396787	ITGB5	integrin subunit beta 5	protein_coding	3693
ENSG00000152804	9.81055295	7.874502849	1.928677592	1.177824086	2.146323214	1.521739386	0.083830152	0.393960874	1.888818163	2.653301738	0.035360347	0.189016642	HHEX	hematopoietically expressed homeobox	protein_coding	3087
ENSG00000153253	2.097412215	2.793790018	1.074744617	0.537631993	6.776825791	6.675350324	1.660671904	0.237704227	4.040706778	2.652685139	0.003799726	0.060016717	SCN3A	sodium voltage-gated channel alpha subunit 3	protein_coding	6328
ENSG00000159398	0.446857339	0.458833106	0	0.035700636	0.508136725	0.227705397	0.911692149	0.176213647	-0.865230871	2.646451076	0.046920584	0.219267611	CES5A	carboxylesterase 5A	protein_coding	221223
ENSG00000203685	0.364067262	0.179257632	0.025890423	0.04404499	0.166029409	0.277805845	0.027168673	0.048311173	-0.454809856	2.643767619	0.000272695	0.017641393	STUM	stum, mechanosensory transduction mediator homolog	protein_coding	375057
ENSG00000163235	0.141518953	0.029621222	0.011612348	0	0.238167132	0.102901	0.085299671	0.043336962	-2.122677364	2.640576936	0.041225936	0.204958933	TGFA	transforming growth factor alpha	protein_coding	7039
ENSG00000140090	0.271787377	0.079054155	0.015995582	0.011905166	0.021664767	0.037122995	0.002937429	0.007461884	-1.474240631	2.638917622	0.069061595	0.26819024	SLC24A4	solute carrier family 24 member 4	protein_coding	123041
ENSG00000106302	3.512384784	3.114166316	0.284161105	0.26110491	4.105322924	3.153112644	1.685328969	0.923011604	1.966671431	2.638283873	0.000417469	0.021727709	HYAL4	hyaluronidase 4	protein_coding	23553
ENSG00000172817	26.89541314	28.58709199	1.313263917	2.706740277	26.11385843	7.545051255	7.9028837	4.076366368	4.198332981	2.633857029	0.003693931	0.05956822	CYP7B1	cytochrome P450 family 7 subfamily B member 1	protein_coding	9420
ENSG00000151491	5.32381773	12.13104161	0.119348536	0.236876105	10.84069753	1.813008603	5.493903336	6.708919572	4.41994375	2.632297839	0.074231496	0.278583519	EPS8	epidermal growth factor receptor pathway substrate 8	protein_coding	2059
ENSG00000104689	2.160370938	1.058612403	0.419888092	0.426375205	1.806254421	3.049138077	0.215185836	0.218652669	1.172454885	2.62716648	0.000257849	0.017377335	TNFRSF10A	TNF receptor superfamily member 10a	protein_coding	8797
ENSG00000010810	25.32975746	21.88984959	11.18658073	4.124861457	22.67248036	17.78553977	3.901535135	0.910562288	6.031257838	2.626269037	0.002316858	0.047470881	FYN	FYN proto-oncogene, Src family tyrosine kinase	protein_coding	2534
ENSG00000115828	2.535047879	1.254166515	1.111598019	1.00765576	4.036920212	4.582351516	0.062810425	0.39888973	1.548175076	2.619585648	0.009553568	0.095754848	QPCT	glutaminyl-peptide cyclotransferase	protein_coding	25797
ENSG00000114861	0.575387711	0.394413508	0.188370916	0.139421516	0.326814114	0.25237007	0.006918488	0.042472619	2.375500412	2.61791632	0.00864701	0.090895835	FOXP1	forkhead box P1	protein_coding	27086
ENSG00000122694	5.243593443	3.849692363	0.66970177	0.664592764	4.022449644	3.239871395	0.207860361	1.478464218	2.267124673	2.617649843	0.00025604	0.017377335	GLIPR2	GLI pathogenesis related 2	protein_coding	152007
ENSG00000178695	3.471651835	5.331331116	0.72213693	0.64312761	6.459614529	3.308938012	0.346834629	1.433875615	3.455905425	2.6167144	0.000194918	0.0150896	KCTD12	potassium channel tetramerization domain containing 12	protein_coding	115207
ENSG00000271615	0.222335727	2.225461948	1.507717604	0.353039627	2.727151427	8.520920687	0.049775693	0.173860579	0.297826996	2.615536233	0.138886599	0.38544689	ACTG1P22	actin gamma 1 pseudogene 22	transcribed_processed_pseudogene	NA
ENSG00000106952	0.102254542	0.101176963	0.247901247	0.265690869	1.565614335	5.782651427	0.160246557	0.009251606	-0.445728461	2.613794776	0.231468752	0.502677763	TNFSF8	TNF superfamily member 8	protein_coding	944
ENSG00000127507	4.919003899	3.589147734	0.314162358	0.563831554	4.410284404	1.712084712	0.525372566	0.960407293	3.557843269	2.613619004	0.000615379	0.026158515	ADGRE2	adhesion G protein-coupled receptor E2	protein_coding	30817
ENSG00000196781	1.971246865	1.76046575	0.957402094	0.722774157	3.118507577	5.898804383	0.172581438	0.356203813	2.482662458	2.611172762	0.002394784	0.048484146	TLE1	transducin like enhancer of split 1	protein_coding	7088
ENSG00000100450	0.596519041	3.323572801	1.03022649	0.210487349	7.387206997	1.611033641	0.267092913	0.254433764	-0.21673104	2.598140598	0.048574449	0.222831087	GZMH	granzyme H	protein_coding	2999
ENSG00000170927	0.041788264	0.031585194	0.014858735	0.001638376	0.065166656	0.025079687	0.002425474	0.010782409	-1.86155643	2.595849292	0.004443245	0.064956294	PKHD1	PKHD1, fibrocystin/polyductin	protein_coding	5314
ENSG00000250510	0.139373124	0.044616124	0	0	0.101528056	0.029522229	0.051392081	0.016318766	-3.366690256	2.595055007	0.027020227	0.163153543	GPR162	G protein-coupled receptor 162	protein_coding	27239
ENSG00000164023	0.19106021	0.428418511	0.015096813	0.003745411	0.388501617	0.121037273	0.177432254	0.218320943	-0.315772787	2.594926786	0.039885062	0.200780214	SGMS2	sphingomyelin synthase 2	protein_coding	166929
ENSG00000013725	3.142087454	2.017132913	0.585220033	0.547158092	2.358252385	2.461282082	0.099476196	0.645280126	2.533608179	2.594561844	0.00036303	0.020332557	CD6	CD6 molecule	protein_coding	923
ENSG00000162267	0.150558199	0.130350138	0.073001286	0.038637	0.632797059	0.722873299	0.042899064	0.059028404	-0.374904375	2.589204342	0.01979889	0.139159588	ITIH3	inter-alpha-trypsin inhibitor heavy chain 3	protein_coding	3699
ENSG00000189334	0.507698497	0.460485911	0.157957938	0.156752912	0.489009578	0.533226483	0	0.063160144	-1.987835546	2.588897236	0.00150622	0.039101259	S100A14	S100 calcium binding protein A14	protein_coding	57402
ENSG00000173406	0.053684004	0.082775972	0.011453116	0.007577162	0.070913608	0.038662856	0.005608668	0.007123786	-2.433810687	2.582971195	0.000463067	0.023195757	DAB1	DAB1, reelin adaptor protein	protein_coding	1600
ENSG00000162374	0.120268206	0.021113044	0.004138452	0	0.285064964	0.006985189	0.01823965	0.030889177	-2.676996926	2.58218225	0.177654684	0.437453646	ELAVL4	ELAV like RNA binding protein 4	protein_coding	1996
ENSG00000163687	56.98811466	25.33449618	6.563246938	4.878070093	20.72954787	10.49082453	1.788580737	3.57842608	4.898167368	2.581716662	0.002837297	0.052206178	DNASE1L3	deoxyribonuclease 1 like 3	protein_coding	1776
ENSG00000156453	0.02745769	0.024904307	0.014644778	0.019377408	0.151125392	0.17714963	0.007171646	0.004554492	-2.506042666	2.58023603	0.041281855	0.204958933	PCDH1	protocadherin 1	protein_coding	5097
ENSG00000114248	0.702896581	0.200704478	0.018513358	0.018372123	0.40119835	0.546844056	0.258384294	0.267728944	-0.813053082	2.579732297	0.017051454	0.128754769	LRRC31	leucine rich repeat containing 31	protein_coding	79782
ENSG00000123700	0.116250848	0.11203031	0.005166943	0.010255051	0.283927812	0.348846138	0.045545161	0.260318999	-1.154801095	2.57886824	0.032428638	0.180276082	KCNJ2	potassium voltage-gated channel subfamily J member 2	protein_coding	3759
ENSG00000174233	2.161745688	3.539780112	0.075380844	0.064604992	2.869336591	0.326758598	0.815474998	1.349053603	2.495069574	2.576359128	0.07128663	0.272272309	ADCY6	adenylate cyclase 6	protein_coding	112
ENSG00000119125	1.021903272	0.860224997	0.025520279	0.133863836	1.43339872	0.596896971	1.430065606	0.187080494	1.687529205	2.57607471	0.016039178	0.124804004	GDA	guanine deaminase	protein_coding	9615
ENSG00000170965	0.169188669	0.172637153	0.030079375	0.014924953	0.162960655	0.215773444	0	0.070159624	-2.825416818	2.575817002	0.00107136	0.033781483	PLAC1	placenta specific 1	protein_coding	10761
ENSG00000144645	0.027067927	0.049101579	0.019249192	0.019102345	0.16015367	0.215247767	0.007069844	0.011224602	-1.254353865	2.570620321	0.037482032	0.194180401	OSBPL10	oxysterol binding protein like 10	protein_coding	114884
ENSG00000105426	6.617038316	9.024001674	0.504659211	0.29380811	4.942185845	0.829086915	0.607952118	1.776649733	3.76293451	2.56872237	0.033694366	0.183841529	PTPRS	protein tyrosine phosphatase, receptor type S	protein_coding	5802
ENSG00000143674	0.167215229	0.041785344	0.040042503	0.039737027	0.326815342	0.549910259	0.074871043	0.013585229	-0.568045531	2.564994393	0.041710852	0.20579964	MAP3K21	mitogen-activated protein kinase kinase kinase 21	protein_coding	84451
ENSG00000250274	0.656155323	0.421087669	0.039618755	0.052422016	0.378178826	0.345502763	0.077606282	0.123213418	-1.336148898	2.563476217	0.000316118	0.018988233	AC034199.1	novel transcript	lincRNA	100128059
ENSG00000091136	0.02654918	0.04515053	0.024780379	0.003513048	0.046577347	0.056764102	0.015602295	0	-2.706878869	2.562397077	0.009490192	0.095505006	LAMB1	laminin subunit beta 1	protein_coding	3912
ENSG00000204277	0.073657235	0.150317103	0.088392764	0.068225449	0.220438842	0.348123834	0	0.009163316	-2.260696356	2.555421147	0.025109257	0.156989871	LINC01993	long intergenic non-protein coding RNA 1993	lincRNA	100996291
ENSG00000168779	0.069609372	0.371532036	0.039982614	0.090691646	2.104243595	4.381746913	0.184609116	0.399680393	0.624936043	2.554061119	0.172523797	0.431178571	SHOX2	short stature homeobox 2	protein_coding	6474
ENSG00000131650	1.353789824	1.476287619	1.080325942	0.536042188	3.045880528	2.939856121	0.04858557	0.30855204	1.086084441	2.553038167	0.00655724	0.079053646	KREMEN2	kringle containing transmembrane protein 2	protein_coding	79412
ENSG00000128510	7.842052974	3.11997238	0.356742296	0.657467178	4.705013971	0.540693886	0.128350359	1.168329676	2.138251968	2.551521186	0.053508031	0.234384358	CPA4	carboxypeptidase A4	protein_coding	51200
ENSG00000241935	0.117224743	0.256948752	0	0	0.252702386	0.035176861	0.173500929	0.155555455	-2.092789984	2.549711316	0.114858168	0.350295413	HOGA1	4-hydroxy-2-oxoglutarate aldolase 1	protein_coding	112817
ENSG00000110079	0.357373759	0.286739563	0.078198212	0.106702275	0.726263111	0.247479	0.057441285	0.027359397	-1.109854472	2.547669729	0.00268528	0.050934386	MS4A4A	membrane spanning 4-domains A4A	protein_coding	51338
ENSG00000236452	1.606225401	0.99331167	0.051920795	0	0.884056312	0.963993875	3.432504873	0.339092206	-1.85563313	2.545922553	0.038874489	0.197752653	AC123023.1	novel transcript	lincRNA	NA
ENSG00000089505	1.235442994	1.45504904	0.31471444	0.27327436	1.08086376	0.398398958	0	0.238571455	-0.933710045	2.540869083	0.024053368	0.153905491	CMTM1	CKLF like MARVEL transmembrane domain containing 1	protein_coding	113540
ENSG00000180828	25.10907842	38.80310223	0.856884112	1.104574627	40.09906918	6.359304948	20.27163158	14.58821182	4.964107192	2.540299921	0.047768985	0.221265553	BHLHE22	basic helix-loop-helix family member e22	protein_coding	27319
ENSG00000271216	2.132667698	0.8704547	0.151663373	0.075253184	1.995471604	2.047910433	1.782493759	0.424502649	-0.806631429	2.539637418	0.007699685	0.085485731	LINC01050	long intergenic non-protein coding RNA 1050	lincRNA	103689845
ENSG00000144712	1.020209391	0.342067595	0.067050033	0.061420175	0.12773842	0.496215992	0.030309094	0.096241875	-0.2027691	2.538517784	0.022528181	0.149202003	CAND2	cullin associated and neddylation dissociated 2 (putative)	protein_coding	23066
ENSG00000122852	0.297581539	0.224923695	0.117568507	0.046668641	1.010019827	1.914955007	0.103633358	0.208412153	-0.645996804	2.537486613	0.037850844	0.195096418	SFTPA1	surfactant protein A1	protein_coding	653509
ENSG00000232679	0.048067243	0.32697982	0.051274094	0.050882936	0.515890189	1.08180322	0	0.047838377	-3.577763751	2.537041003	0.062105383	0.253284471	LINC01705	long intergenic non-protein coding RNA 1705	lincRNA	NA
ENSG00000039560	2.885172665	0.272524302	0.026240703	0.29760593	0.4874192	0.091745695	0.016521748	0.125909463	0.399142141	2.535898776	0.128571217	0.371054753	RAI14	retinoic acid induced 14	protein_coding	26064
ENSG00000144857	0.013075407	0.021347066	0.008368647	0.005536536	0.041020742	0.061209327	0.012294548	0	-2.842359065	2.53314912	0.019933364	0.139845472	BOC	BOC cell adhesion associated, oncogene regulated	protein_coding	91653
ENSG00000160712	8.765981406	15.4231917	2.737367597	2.007451268	8.820013231	6.561175927	0.321459339	2.687266887	4.590035282	2.530725281	0.00203923	0.045117001	IL6R	interleukin 6 receptor	protein_coding	3570
ENSG00000196878	2.569998019	3.07316392	0.639263707	0.37209232	4.628875169	2.163181842	0.722427078	0.447321478	2.559805195	2.529320347	6.10E-05	0.00935874	LAMB3	laminin subunit beta 3	protein_coding	3914
ENSG00000140481	0.110853252	0.104011693	0.036697944	0.008092885	0.15779206	0.055059146	0	0.049456231	-1.822645088	2.52924977	0.013628252	0.115310578	CCDC33	coiled-coil domain containing 33	protein_coding	80125
ENSG00000165548	0.033963591	0.034655853	0.027172127	0.022470698	0.27339018	0.366905217	0.026612747	0.008450469	-1.690249962	2.529176703	0.081475646	0.293040419	TMEM63C	transmembrane protein 63C	protein_coding	57156
ENSG00000198822	1.461184037	0.698248816	0.070848558	0.038349857	0.21933449	0.244602624	0.104085046	0.132202434	-0.160758278	2.525006104	0.025727819	0.158761721	GRM3	glutamate metabotropic receptor 3	protein_coding	2913
ENSG00000228262	0.849322477	2.661911767	0.018973525	0.03765756	2.154974079	0.876682645	2.202076652	2.770389305	1.91832959	2.523346931	0.107969777	0.339167831	LINC01320	long intergenic non-protein coding RNA 1320	lincRNA	104355288
ENSG00000173917	6.117420956	6.670836248	0.851158744	1.113979062	11.15116485	10.55625064	2.065968258	2.520484479	3.044790018	2.522157098	0.000136713	0.013506113	HOXB2	homeobox B2	protein_coding	3212
ENSG00000111879	0.39180572	0.042455755	0.073972638	0.055056238	0.43797413	2.122561513	0.119542163	0.051761971	0.332014431	2.52173421	0.100022519	0.324571249	FAM184A	family with sequence similarity 184 member A	protein_coding	79632
ENSG00000152932	0.008392851	0.015224744	0	0.002961496	0.07852933	0.04533356	0.008768481	0.011137186	-3.059578891	2.521379825	0.049921137	0.225883617	RAB3C	RAB3C, member RAS oncogene family	protein_coding	115827
ENSG00000111046	0.479425639	0	0	0	0.167457766	0.431598871	0.115588332	0.073406601	-3.31618145	2.517503642	0.157640356	0.411670582	MYF6	myogenic factor 6	protein_coding	4618
ENSG00000271254	0.484096694	0.447210011	0.114754145	0.120205307	0.552624099	0.774762575	0.056195876	0.08922069	0.054079755	2.516576294	3.26E-05	0.007828959	AC240274.1	neuroblastoma breakpoint family member 1	protein_coding	102724250
ENSG00000236154	3.75937447	1.315199945	0	0.170553935	1.241481573	0.483477861	1.683269454	0.427597102	-1.752765319	2.515217255	0.06543335	0.260544936	AL450311.2	novel transcript	antisense	NA
ENSG00000261520	1.924192885	3.499024916	0.140175321	0.069552977	2.859471736	1.673088744	2.633018274	1.485316775	1.583437805	2.506921759	0.025022002	0.156578469	DLGAP1-AS5	DLGAP1 antisense RNA 5	antisense	NA
ENSG00000228013	0.261523032	0.586031258	0.08205023	0.016284858	0.431821873	0.221584842	0.02410833	0.13779414	-1.982041091	2.503260798	0.004780336	0.067561275	IL6R-AS1	IL6R antisense RNA 1	antisense	101928101
ENSG00000102053	0.193226758	0.107971418	0.029445437	0.043831207	0.193710361	0.173950752	0.037851525	0.013736195	-0.843448873	2.497579091	0.00021169	0.015739524	ZC3H12B	zinc finger CCCH-type containing 12B	protein_coding	340554
ENSG00000143921	0.007956934	0.010825488	0.005658525	0.002807679	0.078830031	0.11938604	0.008313054	0.005279365	-2.729401475	2.496873416	0.08570268	0.299755694	ABCG8	ATP binding cassette subfamily G member 8	protein_coding	64241
ENSG00000234362	0.631725621	0.572979337	0.064178265	0	0.894080032	0.433299535	0.141428375	0.748473491	-2.066066461	2.49650338	0.023319471	0.151439503	LINC01914	long intergenic non-protein coding RNA 1914	lincRNA	101929723
ENSG00000203435	0.398937839	0.258456623	0.04052889	0.020109852	0.219572866	0.102611546	0	0.075626351	-2.924360748	2.490445544	0.009660669	0.096375965	E2F3P2	E2F transcription factor 3 pseudogene 2	processed_pseudogene	NA
ENSG00000132669	0.577957328	0.34206998	0.080112286	0.172828537	0.504114064	0.091126197	0	0.100742198	-0.047849736	2.4878884	0.073788538	0.277800567	RIN2	Ras and Rab interactor 2	protein_coding	54453
ENSG00000163435	0.961692456	1.553715709	0.14426053	0.170996665	1.978707599	0.771063482	0.253145842	0.358917551	1.903396339	2.48595809	0.000430547	0.022085181	ELF3	E74 like ETS transcription factor 3	protein_coding	1999
ENSG00000104970	0.558724259	0.236650449	0.022490569	0.022318993	0.30896886	0.47926099	0.561702911	0.104917728	-0.17840804	2.485024548	0.012411435	0.109700222	KIR3DX1	killer cell immunoglobulin like receptor, three Ig domains X1	transcribed_unprocessed_pseudogene	NA
ENSG00000127831	0.230319893	0.775414688	0.012492503	0.020662001	0.599455683	0.108943212	0.28141249	0.167061014	0.001258842	2.483294016	0.051835043	0.230055738	VIL1	villin 1	protein_coding	7429
ENSG00000099625	0.282435626	0.320213738	0.075319645	0.080973802	0.641234485	0.879316803	0.129095878	0.07612877	-0.058512815	2.479385678	0.001584691	0.040318067	CBARP	CACN subunit beta associated regulatory protein	protein_coding	255057
ENSG00000253891	0.220071616	0.074852407	0.058688474	0.058240753	0.863022941	1.139176246	0	0.109511885	-3.4702466	2.478336495	0.048426724	0.22250475	AC023202.1	novel transcript	lincRNA	NA
ENSG00000104371	0.634552134	0.328881716	0.064465416	0.031986812	0.9978671	0.544047794	0.189414885	0.210510262	-2.081733584	2.477511842	0.003726161	0.059880926	DKK4	dickkopf WNT signaling pathway inhibitor 4	protein_coding	27121
ENSG00000174640	0.035710726	0.071008552	0.005860492	0	0.077107912	0.014837667	0.047353721	0.008201699	-2.4183257	2.473791096	0.043283379	0.209672132	SLCO2A1	solute carrier organic anion transporter family member 2A1	protein_coding	6578
ENSG00000122861	5.75988964	6.602997236	0.654466015	1.609142652	8.232961708	9.851230165	1.090644486	2.724971243	3.219176242	2.472354861	0.000155979	0.013653439	PLAU	plasminogen activator, urokinase	protein_coding	5328
ENSG00000136689	0.099559426	0.124163959	0.061950948	0.035130479	0.410976591	0.291289472	0.013001912	0.033028462	-1.828367405	2.468961925	0.011052328	0.103350402	IL1RN	interleukin 1 receptor antagonist	protein_coding	3557
ENSG00000188051	0.22152008	0.222069678	0.074620736	0.012341912	0.06737864	0.062975235	0.018271138	0	-3.028453278	2.459063881	0.028585983	0.16818205	TMEM221	transmembrane protein 221	protein_coding	100130519
ENSG00000115590	5.450227894	6.099509017	1.659758948	1.209732272	13.35381928	13.7224327	1.694471166	2.169710905	3.55444834	2.457839801	0.000489537	0.023615497	IL1R2	interleukin 1 receptor type 2	protein_coding	7850
ENSG00000159231	0.600819984	0.691664413	0.320452123	0.146772676	0.400640653	0.644899083	0	0.068995298	-1.870338012	2.455169297	0.005903026	0.074786297	CBR3	carbonyl reductase 3	protein_coding	874
ENSG00000162711	0.9426717	1.583827836	0.109036943	0.054102562	0.618858003	0.322071262	0.213584495	0.22606826	0.583017805	2.447192191	0.006772662	0.080334534	NLRP3	NLR family pyrin domain containing 3	protein_coding	114548
ENSG00000116574	0.210079801	0.025219029	0	0	0.127529333	0.016687285	0.08714731	0.03074699	-2.968210712	2.445056841	0.11438554	0.349394937	RHOU	ras homolog family member U	protein_coding	58480
ENSG00000185933	0.654772526	0.505603123	0.094385984	0.074932748	0.620929585	0.469969619	0.013866435	0.422695072	-0.530352391	2.439462869	0.004212409	0.063213353	CALHM1	calcium homeostasis modulator 1	protein_coding	255022
ENSG00000237576	0.118655011	0.053810442	0.042190397	0	0.424495294	0.462878731	0	0.078726699	-3.879965181	2.438740153	0.027081554	0.163254413	LINC01888	long intergenic non-protein coding RNA 1888	antisense	NA
ENSG00000236049	0.08548668	0.14538185	0	0.011311792	0.220553102	0.3559338	0.08373067	0.191429201	-2.276729086	2.437009801	0.043277511	0.209672132	LINC01920	long intergenic non-protein coding RNA 1920	lincRNA	101929260
ENSG00000106538	5.610881075	4.438619143	2.910105125	2.605068564	5.352094737	2.481265764	0.066112796	0.391871264	1.727775621	2.432474316	0.02584251	0.159011915	RARRES2	retinoic acid receptor responder 2	protein_coding	5919
ENSG00000240694	0.019368196	0.026350623	0.005165091	0.015377062	0.139914239	0.07410323	0	0.014456982	-3.003768998	2.431222614	0.03670665	0.191746193	PNMA2	PNMA family member 2	protein_coding	10687
ENSG00000258955	0.079219328	0	0.084504519	0	0.457819085	0.463557439	0	0	-4.323997473	2.428108084	0.076406148	0.282864468	LINC00519	long intergenic non-protein coding RNA 519	lincRNA	NA
ENSG00000276462	0.335027432	0.203914178	0.131665983	0.0839967	0.560469774	0.531778309	0.041449961	0.043872663	-0.965874983	2.426965467	0.001867727	0.043321119	BX255923.2	novel transcript	lincRNA	NA
ENSG00000280042	0.408063306	0.092529033	0	0.014398897	0.078608413	0.293884428	0.149214294	0.067686727	-2.623206295	2.425045524	0.048032451	0.221767686	AC022336.3	TEC	TEC	NA
ENSG00000144130	0.99103848	0.652411807	0.095485106	0.169208342	1.092682189	0.558328244	0.180358836	0.165447186	0.555318629	2.423479456	9.99E-05	0.011765631	NT5DC4	5'-nucleotidase domain containing 4	protein_coding	284958
ENSG00000141753	5.697454068	8.352848132	1.440802047	1.299827717	5.159948098	7.538870281	1.039112839	1.05096565	2.628430869	2.417814716	3.68E-06	0.00500005	IGFBP4	insulin like growth factor binding protein 4	protein_coding	3487
ENSG00000248884	0.922422126	0.896403214	0.281132107	0.488227972	1.468690004	1.482861975	0	0.19672074	-2.28255631	2.414255852	0.003371257	0.056689718	AC010280.2	novel transcript	lincRNA	NA
ENSG00000101336	70.81072922	73.07715569	15.0790279	17.75702548	87.29068369	97.54315948	13.69153518	14.74684494	6.768239956	2.412153849	3.41E-08	0.000726796	HCK	HCK proto-oncogene, Src family tyrosine kinase	protein_coding	3055
ENSG00000134369	1.223579267	1.370056077	0.268229304	0.341325623	1.675679428	1.713470689	0.303559013	0.225110744	3.859263917	2.411269017	6.10E-07	0.002603271	NAV1	neuron navigator 1	protein_coding	89796
ENSG00000170289	0.053758788	0.02194181	0.005734536	0.005690788	0.102080315	0.096791787	0.016849443	0.016050846	-2.804710406	2.410057585	0.008669972	0.091019046	CNGB3	cyclic nucleotide gated channel beta 3	protein_coding	54714
ENSG00000073737	2.607731276	1.764121526	0.730006371	1.814906114	4.924354397	16.56930199	2.777125276	0.215081342	2.93927387	2.403657382	0.040118374	0.201501455	DHRS9	dehydrogenase/reductase 9	protein_coding	10170
ENSG00000140931	19.46393592	19.63698347	5.593755657	6.211064217	22.15425858	14.93888505	0.695978436	4.691942022	4.635466403	2.403560961	0.001562868	0.039892402	CMTM3	CKLF like MARVEL transmembrane domain containing 3	protein_coding	123920
ENSG00000274737	5.078173859	2.991485145	1.005210731	0.94212319	3.068731412	4.288804673	0.16408615	0.885751652	-0.295808069	2.403005026	0.000669199	0.027408908	AC004466.2	novel transcript, sense intronic to HDAC7	sense_intronic	NA
ENSG00000124813	0.807907563	1.16646219	0.928641945	0.645788429	0.579882352	0.267175815	0.005167752	0.016409404	0.997593233	2.402250289	0.103663338	0.330950325	RUNX2	runt related transcription factor 2	protein_coding	860
ENSG00000175556	0.127013617	0.03637964	0.014261837	0.007076518	0.099342226	0.162487326	0.125714111	0.006653098	-2.408356861	2.401328417	0.017565942	0.130925476	LONRF3	LON peptidase N-terminal domain and ring finger 3	protein_coding	79836
ENSG00000120088	0.032893505	0.022375971	0.043860032	0.017410173	0.156150254	0.088836297	0	0	-3.422130827	2.400897418	0.041614238	0.205556998	CRHR1	corticotropin releasing hormone receptor 1	protein_coding	1394
ENSG00000128849	0.162151348	0.309700429	0.029937016	0.039611511	0.4865682	0.280721879	0.073301789	0.099310328	0.143833368	2.400480529	0.001517074	0.0391923	CGNL1	cingulin like 1	protein_coding	84952
ENSG00000110237	6.63620982	5.378600231	1.052826688	0.819673353	4.15073637	2.682740964	0.217909322	1.937425292	4.208525529	2.399084857	0.002367309	0.048110488	ARHGEF17	Rho guanine nucleotide exchange factor 17	protein_coding	9828
ENSG00000262198	0.277064521	0.502598725	0	0	0.457483686	0.665133303	0.289464798	0.413617966	-2.994337386	2.399058361	0.029083232	0.170122559	AL157931.1	novel transcript	lincRNA	NA
ENSG00000188483	0.468332043	0.894749944	0.127551638	0.084385717	0.732167961	0.385730087	0.046847171	0.1785072	-0.568584979	2.397155187	0.000976137	0.032576501	IER5L	immediate early response 5 like	protein_coding	389792
ENSG00000106565	0.273004455	1.78284136	0.02912182	0	4.834613158	0.135173472	1.026802873	2.323074124	-0.535589181	2.394605735	0.283293818	0.558913349	TMEM176B	transmembrane protein 176B	protein_coding	28959
ENSG00000226251	0.158593684	0.287691051	0.05639147	0.055961272	0.611022731	1.046999218	0.082845845	0.052612853	-3.272717557	2.392991571	0.018052873	0.133113427	LINC02608	long intergenic non-protein coding RNA 2608	lincRNA	NA
ENSG00000114019	0.555263415	0.104410602	0.028893089	0.009557557	0.193803667	0.235711616	0.332504789	0.053914107	-0.618795547	2.392744426	0.028375955	0.167686097	AMOTL2	angiomotin like 2	protein_coding	51421
ENSG00000155974	0.090457138	0.089503883	0.017544013	0.004352543	0.054313132	0.081433273	0.019330697	0.016368443	-2.130505327	2.386471452	0.000752046	0.028967338	GRIP1	glutamate receptor interacting protein 1	protein_coding	23426
ENSG00000244144	1.197142947	1.062211901	0.055522237	0.05509867	1.074293338	0.656002138	0.407844189	0.466216782	-2.116528605	2.385376865	0.004445394	0.064956294	AC128688.1	chromosome 1 open reading frame 106 (C1orf106) pseudogene	processed_pseudogene	NA
ENSG00000230470	0.766348676	0.43442709	0.136246056	0	0.263620918	0.804882055	0.200161829	0.063558316	-3.27489817	2.385078595	0.011780628	0.107109352	AL078645.1	novel transcript	sense_intronic	NA
ENSG00000138759	0.019946892	0.013568973	0.009119	0.004524717	0.22349381	0.015391732	0.002232818	0.009925959	-1.858335221	2.384041124	0.121876201	0.360902075	FRAS1	Fraser extracellular matrix complex subunit 1	protein_coding	80144
ENSG00000165702	0.562049711	0.632210983	0.023604228	0.03747865	0.632094207	0.171316229	0.228871147	0.255461948	0.278978984	2.383795905	0.020471548	0.141877997	GFI1B	growth factor independent 1B transcriptional repressor	protein_coding	8328
ENSG00000102245	0.237875979	0.06068112	0.031718262	0.047214436	0.380502048	1.110881519	0.046597938	0.11837168	-2.012162158	2.378368642	0.062584672	0.253944537	CD40LG	CD40 ligand	protein_coding	959
ENSG00000226320	0.404611845	0.453335194	0	0.025194898	0.491240742	0.578512143	1.230862981	0.236873725	-1.920535786	2.376238876	0.04264058	0.207851594	LINC01811	long intergenic non-protein coding RNA 1811	lincRNA	NA
ENSG00000229191	0.554444966	0.377163952	0.106786925	0.114123984	0.521320135	0.388215632	0	0.352542109	-0.642555292	2.375437628	0.01959879	0.138285042	AL358473.1	novel transcript, antisense KIF21B	antisense	NA
ENSG00000117069	0.278819328	0.362093909	0	0	0.476076003	0.017113959	0.139028659	0.85139518	-1.587549413	2.373424002	0.281666694	0.557363655	ST6GALNAC5	ST6 N-acetylgalactosaminide alpha-2,6-sialyltransferase 5	protein_coding	81849
ENSG00000125780	0.060186686	0.013647431	0.032101048	0.010618719	0.496895574	0.108365108	0.015720099	0.009983352	-3.05479255	2.367315827	0.095339087	0.317187523	TGM3	transglutaminase 3	protein_coding	7053
ENSG00000230102	0.055160205	0.025015336	0.007845369	0.007785519	0.094115467	0.076141511	0.005762895	0.021959026	-2.37174367	2.365706205	0.004805345	0.067703241	LINC02028	long intergenic non-protein coding RNA 2028	processed_transcript	285389
ENSG00000246084	0.147543048	0.583952839	0.028615731	0	0.575829764	0.120749436	0.58855926	0.093443979	-1.891812882	2.362884224	0.084589904	0.298347319	LINC02325	long intergenic non-protein coding RNA 2325	lincRNA	101929241
ENSG00000169704	0.030386716	0.041341431	0.064827989	0.06433343	0.426478746	0.765950752	0	0	-3.759093781	2.35924483	0.120929544	0.359551387	GP9	glycoprotein IX platelet	protein_coding	2815
ENSG00000110900	12.6732771	10.13756043	1.012794916	0.892500854	12.51978103	3.135170065	3.029399891	2.917945948	4.743998089	2.354743889	0.005284014	0.071150708	TSPAN11	tetraspanin 11	protein_coding	441631
ENSG00000106341	0.804521455	0.416240922	0.072523593	0.251896143	1.197440521	4.998439107	1.527157509	0.202992039	0.475880815	2.354740606	0.054239183	0.235576302	PPP1R17	protein phosphatase 1 regulatory subunit 17	protein_coding	10842
ENSG00000076356	0.160738034	0.104009052	0.069002928	0.035275783	0.414294783	0.125291669	0.006143854	0.048772164	0.021726311	2.354456095	0.012594052	0.110536329	PLXNA2	plexin A2	protein_coding	5362
ENSG00000197381	0.658610683	1.075255682	0.255212225	0.122364118	0.603665407	0.283144149	0.042127801	0.08828844	1.330599227	2.35136024	0.003805961	0.060026159	ADARB1	adenosine deaminase, RNA specific B1	protein_coding	104
ENSG00000185567	0.010073866	0.001957942	0.003070272	0.007617125	0.01901003	0.045344562	0.002255299	0	-3.09954849	2.349671987	0.080672378	0.291769344	AHNAK2	AHNAK nucleoprotein 2	protein_coding	113146
ENSG00000188153	0.086516987	0.071243846	0.012143296	0.012050657	0.124058471	0.336140377	0.089199804	0.038520679	-0.486191409	2.348822881	0.016500796	0.126414546	COL4A5	collagen type IV alpha 5 chain	protein_coding	1287
ENSG00000105261	0.578608639	0.541201941	0.231454144	0.153125621	0.806108302	1.62777352	0.11334465	0.107972561	-1.855191183	2.345753411	0.002998639	0.053861912	OVOL3	ovo like zinc finger 3	protein_coding	728361
ENSG00000220875	1.101281641	1.057626814	0.345516079	0.137152085	2.888071471	3.090895992	1.21825113	0.322364122	-1.460158304	2.345535564	0.009519512	0.095544402	HIST1H3PS1	histone cluster 1 H3 pseudogene 1	processed_pseudogene	NA
ENSG00000134198	0.134672858	0.043111474	0.008450452	0.008385985	0.085023544	0.114106446	0.024829459	0.02365264	-2.806375852	2.343889586	0.003052272	0.054277025	TSPAN2	tetraspanin 2	protein_coding	10100
ENSG00000137501	0.242351472	0.388483859	0.046072903	0.073662292	0.802313335	0.652364433	0.052645157	0.353437985	1.223280528	2.343062331	0.007987113	0.087628285	SYTL2	synaptotagmin like 2	protein_coding	54843
ENSG00000236039	0.605147644	0.51045183	0.193656189	0.038435766	1.229026233	0.13074697	0.094834737	0.084317282	-1.061639525	2.342636944	0.048029578	0.221767686	AC019117.1		lincRNA	101927630
ENSG00000157680	4.927076392	10.40246269	1.541896332	1.465764949	10.22530763	7.213257099	1.619966874	1.578632593	5.761219425	2.339442659	1.10E-05	0.005586308	DGKI	diacylglycerol kinase iota	protein_coding	9162
ENSG00000185483	0.14080159	0.098517583	0.051495531	0.034068455	0.159420972	0.217295038	0.031522135	0.012011244	-1.121577792	2.338879791	0.00088472	0.031256702	ROR1	receptor tyrosine kinase like orphan receptor 1	protein_coding	4919
ENSG00000129151	0.010963389	0.119326402	0.011694822	0	0.343948266	2.615470026	0.171810985	0.316424458	-1.999625196	2.331907018	0.325925363	0.599084722	BBOX1	gamma-butyrobetaine hydroxylase 1	protein_coding	8424
ENSG00000170099	0.364657004	0.575498608	0.015559417	0	2.396416636	0.498984656	3.70310191	1.524267072	-0.592030876	2.330782681	0.201949636	0.469536205	SERPINA6	serpin family A member 6	protein_coding	866
ENSG00000166548	2.735669152	3.091334449	1.173703997	1.112894759	3.359815326	2.171030728	0.076767324	0.630033225	3.095544021	2.327963253	0.005600185	0.073090127	TK2	thymidine kinase 2, mitochondrial	protein_coding	7084
ENSG00000272121	2.880797152	3.094226249	0.512165368	0.775762473	2.128005266	3.048398013	0.35641538	0.502996591	0.376851557	2.326551663	1.41E-05	0.006161396	AC006058.3	novel transcript	lincRNA	NA
ENSG00000187699	10.95957197	9.443997245	0.480507603	0.643736588	8.114671235	3.957859249	3.586090912	5.164534481	4.363416208	2.324812026	0.011812766	0.107209978	C2orf88	chromosome 2 open reading frame 88	protein_coding	84281
ENSG00000095303	4.618140723	2.354548315	0.348320302	0.395043478	2.75746297	1.415210078	0.482482985	0.961013595	2.718351484	2.32003358	0.001230303	0.03523951	PTGS1	prostaglandin-endoperoxide synthase 1	protein_coding	5742
ENSG00000254615	0.647264897	1.217314301	0.060921862	0.040304735	0.455791093	0.651247063	0.149169228	0.549450222	-1.193692141	2.318318167	0.009812957	0.097033688	AC027031.2	novel transcript	lincRNA	NA
ENSG00000137726	0.152501447	0.107317107	0.028047538	0	0.164977327	0.042606663	0.057687286	0.047102688	-1.985362666	2.313547043	0.041778255	0.205809425	FXYD6	FXYD domain containing ion transport regulator 6	protein_coding	53826
ENSG00000254330	2.283350331	2.102875681	0.224832569	0.185931143	2.900172912	0.664106195	0.880816162	0.419534478	-0.676763743	2.310623043	0.012429872	0.109785202	AC104232.2	novel transcript	sense_intronic	NA
ENSG00000168542	0.051560605	0.026980276	0.033846473	0.004198533	0.14080167	0.135680456	0.024862268	0.011841947	-2.034368756	2.310169852	0.023387266	0.151714262	COL3A1	collagen type III alpha 1 chain	protein_coding	1281
ENSG00000165030	5.713708278	4.776947776	1.257678526	0.918918971	9.851532685	3.114223509	0.81216742	1.431296702	2.33335929	2.30970728	0.000710343	0.028306221	NFIL3	nuclear factor, interleukin 3 regulated	protein_coding	4783
ENSG00000011422	2.103160292	2.218180626	0.478435502	0.224560768	3.402643974	0.594741769	0.493915143	0.3016061	1.824114651	2.308636758	0.008538418	0.090248333	PLAUR	plasminogen activator, urokinase receptor	protein_coding	5329
ENSG00000250050	0.541881391	0.191135009	0.235495134	0.021245327	0.579926849	0.271013407	0.031451877	0.079896487	-2.149137347	2.305789552	0.011189306	0.103993289	MTND4P9	MT-ND4 pseudogene 9	unprocessed_pseudogene	NA
ENSG00000149418	0.707947622	0.464687183	0.702183986	0.289249018	1.722662707	4.785519437	0.116784074	0.197775947	1.349794296	2.30538863	0.036478932	0.191447108	ST14	suppression of tumorigenicity 14	protein_coding	6768
ENSG00000151276	0.099716113	0.403839305	0.032157999	0.027003031	0.269948364	0.179537173	0.014536605	0.143092145	0.074163599	2.301619596	0.012048337	0.108181638	MAGI1	membrane associated guanylate kinase, WW and PDZ domain containing 1	protein_coding	9223
ENSG00000185052	0.06868495	0.140169839	0.021980199	0.043625034	0.119081852	0.321531831	0.075346958	0.006835791	-1.920254091	2.29926078	0.01849731	0.134494056	SLC24A3	solute carrier family 24 member 3	protein_coding	57419
ENSG00000164691	7.319951149	8.646597108	3.911201449	3.126071355	6.50143727	3.729022528	0.227770357	0.631199831	3.462159203	2.29801452	0.01299661	0.112326373	TAGAP	T cell activation RhoGTPase activating protein	protein_coding	117289
ENSG00000282221	1.117476959	0.991525138	0.051827412	0	2.045717292	0.30617366	0.761406956	1.112156221	-2.026832426	2.296924323	0.094269503	0.315004216	AC119427.1		antisense	NA
ENSG00000229151	0.119795081	0.733420812	0.191680982	0.317031151	1.82968115	1.563745355	0	0.119224691	-2.697334061	2.296070373	0.099074041	0.323609516	AC233976.1	novel transcript	lincRNA	NA
ENSG00000147145	0.130166034	0.059030729	0.064796751	0.018372123	0.136120869	0.070308522	0	0.008636418	-2.885995702	2.293798309	0.009613252	0.096038011	LPAR4	lysophosphatidic acid receptor 4	protein_coding	2846
ENSG00000142149	0.061883533	0.039880973	0.013897295	0.003447819	0.056468402	0.123148701	0.040833592	0.01296608	-1.933430463	2.293164749	0.006840668	0.080411787	HUNK	hormonally up-regulated Neu-associated kinase	protein_coding	30811
ENSG00000049130	0.008707104	0.011846102	0.004644003	0	0.075479279	0.07446572	0.027290396	0.004332823	-3.394166413	2.284753434	0.074907472	0.279938799	KITLG	KIT ligand	protein_coding	4254
ENSG00000144724	0.282528539	1.112951779	0.100459231	0.113376182	1.776075883	0.27096771	0.095497265	0.218698132	2.033735254	2.282878114	0.025150378	0.157076346	PTPRG	protein tyrosine phosphatase, receptor type G	protein_coding	5793
ENSG00000272944	0	0.169714103	0	0	0.114429603	0.224597668	0.021720999	0.027588679	-3.886514447	2.28169809	0.170438066	0.428484672	AC079834.2	novel transcript	antisense	NA
ENSG00000134013	1.91704666	0.579591355	0.282757717	0.506083264	1.293511675	1.41473399	0.037089738	0.452247434	1.575272331	2.281609174	0.010426607	0.100277192	LOXL2	lysyl oxidase like 2	protein_coding	4017
ENSG00000061273	16.6904304	13.04181804	3.36980495	3.145352647	12.53270521	11.94635906	1.253652565	3.737059986	5.89036942	2.278772203	4.03E-05	0.007958064	HDAC7	histone deacetylase 7	protein_coding	51564
ENSG00000171631	0.020382639	0.036974378	0.028989981	0	0.112184757	0.15902725	0.010647441	0.020285589	-3.027963708	2.27772117	0.055093682	0.2370032	P2RY6	pyrimidinergic receptor P2Y6	protein_coding	5031
ENSG00000153064	25.51888705	23.41298981	10.54336915	9.811329788	30.73467212	23.77271028	1.798377797	3.518176253	6.131032173	2.277655686	0.001346935	0.037005891	BANK1	B cell scaffold protein with ankyrin repeats 1	protein_coding	55024
ENSG00000163362	4.231977578	3.123252285	0.260850916	0.279992448	3.73696897	1.39273421	1.17312655	1.529767537	2.838112122	2.275234195	0.007222375	0.082284176	INAVA	innate immunity activator	protein_coding	55765
ENSG00000100473	13.63757488	10.12039451	2.108839514	2.177880527	14.49015169	12.77181551	2.268467621	4.335241642	4.529720512	2.274362034	6.66E-06	0.00500005	COCH	cochlin	protein_coding	1690
ENSG00000102362	0.029094013	0.019791347	0.019396904	0.011549358	0.072059224	0.104766554	0.005699277	0.003619436	-2.564690929	2.273687971	0.01960318	0.138285042	SYTL4	synaptotagmin like 4	protein_coding	94121
ENSG00000186197	2.325151884	2.785260878	0.773730585	0.416205814	4.477255648	2.782794227	0.807377976	0.620686433	2.462851083	2.272772721	4.98E-05	0.00810511	EDARADD	EDAR associated death domain	protein_coding	128178
ENSG00000260877	0.435706304	1.580754055	0.077462476	0.307486127	2.278194969	0.980602274	0	0.939535433	-2.421639097	2.272027275	0.044136331	0.211788882	AP005233.2	novel transcript	lincRNA	NA
ENSG00000249341	0.532420433	0.510616758	0.018621028	0.009239486	0.598091556	0.267154713	1.504609029	0.330092528	-0.501179753	2.271961506	0.076071019	0.282309474	AC124017.1		sense_intronic	100506444
ENSG00000151376	0.56308058	0.81395654	0.06757279	0.089409723	0.581092488	0.215436122	0.088242265	0.147104878	-0.241855954	2.271471946	0.003903871	0.060806346	ME3	malic enzyme 3	protein_coding	10873
ENSG00000228956	0.038005333	0.016328411	0.029872238	0.004234907	0.087524878	0.027011036	0	0.009953783	-2.190982316	2.268211415	0.038553896	0.196962313	SATB1-AS1	SATB1 antisense RNA 1	processed_transcript	NA
ENSG00000059377	5.023693683	3.598191418	0.66927579	2.315370534	4.500034588	5.369778051	0.198014932	1.938333871	3.639375867	2.267414101	0.003803221	0.060026159	TBXAS1	thromboxane A synthase 1	protein_coding	6916
ENSG00000171017	0.006240192	0.008489843	0.013313024	0	0.072125806	0.258413276	0.009779216	0.00621048	-3.598723321	2.26576824	0.159149745	0.413791825	LRRC8E	leucine rich repeat containing 8 VRAC subunit E	protein_coding	80131
ENSG00000113231	0.046682818	0.042341626	0.012449326	0.008236236	0.096352231	0.017510755	0	0.011615136	-2.848822318	2.263580935	0.024190936	0.154287873	PDE8B	phosphodiesterase 8B	protein_coding	8622
ENSG00000164483	0.05478677	0.127779337	0.020872114	0.004142577	0.126001863	0.021137711	0	0.050631201	-2.321563943	2.263132654	0.067623203	0.265650134	SAMD3	sterile alpha motif domain containing 3	protein_coding	154075
ENSG00000159166	7.734850507	9.277850499	0.314477184	0.213527126	9.543501219	1.620331201	4.182358991	7.852445616	3.213819518	2.258825897	0.090029969	0.30738392	LAD1	ladinin 1	protein_coding	3898
ENSG00000164746	0.09499355	0	0.025332783	0	0.460751427	0.662757827	0.055825354	0.106358906	-2.731048901	2.256540802	0.241306051	0.513587655	C7orf57	chromosome 7 open reading frame 57	protein_coding	136288
ENSG00000139289	1.894882342	2.350267245	0.314265907	0.386291593	4.469310586	3.068122102	0.876170017	1.246133691	3.392608035	2.253797149	0.001169192	0.034531807	PHLDA1	pleckstrin homology like domain family A member 1	protein_coding	22822
ENSG00000101746	0.551011032	1.531624764	0.045603019	0.015085041	1.803951408	0.778274384	1.265485942	2.874306666	1.498012399	2.251833101	0.13719389	0.38309087	NOL4	nucleolar protein 4	protein_coding	8715
ENSG00000168785	0.10907318	0.133555634	0.046540039	0.042336246	0.21912114	0.25857281	0.04558194	0.018092307	-0.738717439	2.251671128	0.001309424	0.036545014	TSPAN5	tetraspanin 5	protein_coding	10098
ENSG00000188305	0.115443551	0.128505356	0.089560345	0	0.121302493	0.066135414	0	0.041779593	-3.006869446	2.250632375	0.022403044	0.148511514	PEAK3	PEAK family member 3	protein_coding	374872
ENSG00000128218	31.70799056	26.75102313	9.258924633	9.891475842	34.14815727	33.04983323	1.735009294	9.167401473	3.089441916	2.249993745	0.000563119	0.025314962	VPREB3	V-set pre-B cell surrogate light chain 3	protein_coding	29802
ENSG00000215244	1.181743928	0.976574078	0.177415677	0.250193669	1.264714095	0.567389313	0.096027086	0.278783334	0.403877929	2.243515504	0.00055231	0.025092872	AL137145.2		lincRNA	399715
ENSG00000204381	2.500322244	0.993627609	0.146646519	0.100050352	0.815765876	0.371281472	0.484743055	0.230884074	0.468412794	2.242823734	0.017113274	0.128993346	LAYN	layilin	protein_coding	143903
ENSG00000149573	0.085252864	0.131452354	0.006062706	0.018049364	0.154844704	0.015349634	0	0.045251703	-2.676500096	2.240773462	0.089366995	0.306444207	MPZL2	myelin protein zero like 2	protein_coding	10205
ENSG00000120075	0.052942265	0	0.014118589	0	0.152980213	0.393201813	0.041483809	0.013172547	-3.657857023	2.234229546	0.154257902	0.40650622	HOXB5	homeobox B5	protein_coding	3215
ENSG00000168952	0.676433092	0.542153376	0.078585955	0.060262249	0.516987189	0.204994133	0.04723045	0.243289606	0.678931909	2.231290462	0.005473587	0.07262701	STXBP6	syntaxin binding protein 6	protein_coding	29091
ENSG00000180806	0.209159786	0.109447682	0.034325242	0.034063383	0.345360674	0.217262684	0.025213953	0.064050429	-2.569190612	2.226720994	0.00242198	0.048587172	HOXC9	homeobox C9	protein_coding	3225
ENSG00000260971	0.041148196	0.023326055	0.007315573	0	0.062281195	0.027782486	0.016121183	0.017063447	-2.802115177	2.226560417	0.016072047	0.124804004	AC119674.1	novel transcript	lincRNA	NA
ENSG00000171444	1.156369234	0.6429812	0.268155974	0.154343957	1.234867501	1.102114463	0.130004605	0.382787146	2.319198768	2.221127509	0.000198672	0.01518465	MCC	MCC, WNT signaling pathway regulator	protein_coding	4163
ENSG00000254102	1.775863119	3.259789776	0.070160795	0.109411585	2.195324975	0.507525629	1.369420205	1.365298955	1.119087635	2.219529176	0.064091311	0.257511671	AC090136.3		antisense	401463
ENSG00000251149	1.724284522	1.172953142	0.536468847	0.608429995	1.838755906	1.940340669	0.112591029	0.214509317	-1.78693129	2.21808876	0.000864396	0.030972508	MTND5P5	MT-ND5 pseudogene 5	processed_pseudogene	NA
ENSG00000158089	0.201109895	0.104616359	0.063096214	0.043830407	0.249051634	0.335470329	0.027808776	0.041207833	-1.16208172	2.217624931	0.00201985	0.04499122	GALNT14	polypeptide N-acetylgalactosaminyltransferase 14	protein_coding	79623
ENSG00000164093	0.093360259	0.06985966	0.009958887	0	0.084785079	0.012607017	0.021946204	0.023228934	-2.759958482	2.217275684	0.068640601	0.267059279	PITX2	paired like homeodomain 2	protein_coding	5308
ENSG00000111319	0.128724667	0.018764056	0.004904023	0.004866612	0.068318913	0.012416067	0.021613799	0.00457542	-3.078676103	2.213288598	0.061863785	0.252749627	SCNN1A	sodium channel epithelial 1 alpha subunit	protein_coding	6337
ENSG00000078295	0.066232923	0.035625102	0.004929189	0.004891586	0.016531548	0.006933213	0.007241571	0.001532967	-2.381891446	2.212112866	0.055540553	0.237729962	ADCY2	adenylate cyclase 2	protein_coding	108
ENSG00000284999	0.119397971	0.162442129	0.191045575	0.221186153	0.517512623	0.537435058	0	0	-3.014713424	2.209843959	0.065468951	0.260544936	AL591518.1	novel transcript	lincRNA	NA
ENSG00000118407	0.891764485	4.052435011	0.184427839	0.340354619	2.065958006	0.841032159	0.40404326	0.464890617	2.690187406	2.206012826	0.008110585	0.08843729	FILIP1	filamin A interacting protein 1	protein_coding	27145
ENSG00000211584	2.876493883	2.867907377	0.708543173	0.790303705	3.294816844	3.968320651	0.524768915	0.781259702	2.881860376	2.205060479	1.07E-06	0.002740268	SLC48A1	solute carrier family 48 member 1	protein_coding	55652
ENSG00000071054	1.935525353	1.226006202	0.879345786	0.444686483	2.304630006	2.543515544	0.283148411	0.287710181	3.436516253	2.204015346	0.000343559	0.019760682	MAP4K4	mitogen-activated protein kinase kinase kinase kinase 4	protein_coding	9448
ENSG00000138271	0.047727546	0.021644601	0	0.016841113	0.249554926	0.329408443	0.024931818	0.063333729	-3.409568247	2.20374678	0.087862154	0.302939166	GPR87	G protein-coupled receptor 87	protein_coding	53836
ENSG00000272382	0.675344771	0.639174466	0.281896053	0.248662694	0.581799905	0.475805277	0	0.087669025	-2.035351627	2.203329067	0.006825039	0.080411787	AC025171.5	novel transcript	lincRNA	NA
ENSG00000137486	1.1170768	1.172953142	0.08899944	0.103040564	1.813881996	0.675989653	0.748185545	0.618155882	1.655679294	2.202872581	0.010788411	0.102181049	ARRB1	arrestin beta 1	protein_coding	408
ENSG00000108176	0.191045197	1.108987286	0.203790954	0.040447256	1.072530707	0.252247336	0.01995956	0.278865484	-1.10919761	2.199179214	0.072461578	0.274816241	DNAJC12	DnaJ heat shock protein family (Hsp40) member C12	protein_coding	56521
ENSG00000110448	0.142575115	0.171154293	0.017892605	0.071024427	0.193873093	0.264254199	0.026286387	0.050081033	-1.793853658	2.198280208	0.000944823	0.032344501	CD5	CD5 molecule	protein_coding	921
ENSG00000169398	6.54212603	5.164396658	1.400750644	1.442088006	6.392728618	3.4703416	0.551435496	1.299065013	5.041937204	2.195560144	0.000115745	0.012349418	PTK2	protein tyrosine kinase 2	protein_coding	5747
ENSG00000112902	0.343897147	0.981323284	0.026202897	0.014183455	0.497778707	0.07639246	0.559930254	0.168907395	0.989308848	2.191189173	0.103305048	0.330449171	SEMA5A	semaphorin 5A	protein_coding	9037
ENSG00000133687	1.269847506	1.519218484	0.047252322	0.027353576	1.563418302	0.367209958	2.759418717	0.96805708	2.878698979	2.186795397	0.121647307	0.360532207	TMTC1	transmembrane and tetratricopeptide repeat containing 1	protein_coding	83857
ENSG00000111405	0.312589592	0.370406255	0.075293873	0.053371052	0.399593813	0.462958476	0.126417997	0.090319713	-1.012742362	2.185619077	6.83E-05	0.009586094	ENDOU	endonuclease, poly(U) specific	protein_coding	8909
ENSG00000088367	0.120073703	0.03799104	0.01489355	0.008867958	0.043802384	0.06535997	0.008752166	0.016674696	-1.838870816	2.183646322	0.003901944	0.060806346	EPB41L1	erythrocyte membrane protein band 4.1 like 1	protein_coding	2036
ENSG00000162738	0.308584502	0.220239891	0.059358886	0.037485668	0.313234968	0.478181334	0.158555156	0.08055481	-0.261489944	2.181520688	0.000721894	0.028385359	VANGL2	VANGL planar cell polarity protein 2	protein_coding	57216
ENSG00000137942	0.442619891	0.80503131	0.39262974	0.088777471	0.419274567	0.188746488	0.036507612	0.032458809	0.111789754	2.180039207	0.022284012	0.148135586	FNBP1L	formin binding protein 1 like	protein_coding	54874
ENSG00000204099	0.184355152	0.023514096	0.024581822	0.006098573	0.152201866	0.160777784	0.072227301	0.028668338	-1.964694005	2.179831837	0.038947516	0.197900289	NEU4	neuraminidase 4	protein_coding	129807
ENSG00000205786	2.098222371	1.825545772	0.161375442	0.341177083	1.172949407	0.136190781	0.08246258	0.196385448	0.7077353	2.178223793	0.090437387	0.307986499	LINC01531	long intergenic non-protein coding RNA 1531	lincRNA	100128682
ENSG00000131459	0.067817048	0.046132885	0.048227684	0.065807177	0.50390201	0.864899411	0.035426131	0.039371585	-1.080173626	2.175874397	0.132996709	0.377395847	GFPT2	glutamine-fructose-6-phosphate transaminase 2	protein_coding	9945
ENSG00000183117	0.005776806	0.003929701	0.004621659	0	0.025038702	0.067606773	0.009053029	0.005749301	-2.758642022	2.172063685	0.119109877	0.356527656	CSMD1	CUB and Sushi multiple domains 1	protein_coding	64478
ENSG00000167850	0.373954916	0.363406708	0.037990825	0.056551503	0.382241643	0.128247522	0.083719631	0.053167768	-2.238608406	2.171941405	0.005871497	0.074667382	CD300C	CD300c molecule	protein_coding	10871
ENSG00000176595	0.028181302	0.005477277	0.017177968	0.012785191	0.159539765	0.210208392	0.012618249	0.008013463	-2.408179712	2.170964576	0.138643328	0.385046758	KBTBD11	kelch repeat and BTB domain containing 11	protein_coding	9920
ENSG00000106031	0.02655701	0.057809724	0.028328786	0.005622534	0.184171814	0.119538618	0.016647356	0.02114445	-2.335468315	2.169827364	0.035845998	0.189900137	HOXA13	homeobox A13	protein_coding	3209
ENSG00000111057	0.067156721	0.102788311	0.035818572	0	0.131679386	0.037785793	0.013155446	0.025063861	-3.025779732	2.168265736	0.022838534	0.150291811	KRT18	keratin 18	protein_coding	3875
ENSG00000162373	0.454862708	0.756366416	0.094346252	0.093626505	0.792786275	0.011374619	0	0.050299659	-2.044636243	2.165592609	0.306726499	0.581242581	BEND5	BEN domain containing 5	protein_coding	79656
ENSG00000253692	0.124487515	0.225822008	0	0.131779769	0.787947132	0.784481819	0.065029534	0.206491304	-3.004852737	2.164809065	0.060999055	0.251236987	IGHEP1	immunoglobulin heavy constant epsilon P1 (pseudogene)	IG_C_pseudogene	NA
ENSG00000101384	8.201756457	7.071443252	2.559910715	1.353229975	7.577227308	7.519567877	0.792230099	2.501147573	5.026665675	2.164678961	6.76E-05	0.009579922	JAG1	jagged 1	protein_coding	182
ENSG00000228158	1.238323179	1.310361914	0.342465682	0.873907939	2.196154707	3.426946894	0.143749497	0.456454461	-0.944552689	2.164521086	0.005409376	0.072071194	TLE1P1	transducin like enhancer of split 1 pseudogene 1	processed_pseudogene	NA
ENSG00000124731	0.567857465	0.220735927	0.039939073	0.019817193	0.056670276	0.089882879	0.048896081	0.02484192	-1.612497105	2.164442899	0.069421988	0.268904665	TREM1	triggering receptor expressed on myeloid cells 1	protein_coding	54210
ENSG00000233098	0.351377426	0.179718982	0.112727789	0.100681032	0.318448913	0.161729846	0.004140267	0.06310455	0.111542348	2.16305705	0.016658894	0.127049368	CCDC144NL-AS1	CCDC144NL antisense RNA 1	antisense	440416
ENSG00000198892	0.263020873	0.29469384	0.099024196	0.081890635	0.383201541	0.181068828	0.024246407	0.030796298	-2.138631711	2.162330591	0.002086319	0.045457125	SHISA4	shisa family member 4	protein_coding	149345
ENSG00000180644	1.86559329	1.68243634	1.148547804	0.620675429	4.409418776	5.2016036	0.217184273	1.029148096	1.793295464	2.161269581	0.00643833	0.077928258	PRF1	perforin 1	protein_coding	5551
ENSG00000102221	9.959922104	11.28260514	2.507449933	1.608780344	6.876949628	5.344769162	1.994331882	1.256071689	4.281062397	2.160650886	0.000118775	0.012609354	JADE3	jade family PHD finger 3	protein_coding	9767
ENSG00000198133	1.054795973	0.985523433	0.076818676	0.152465287	1.147116848	0.491946494	0.292097535	0.425811815	1.411461371	2.159862314	0.002847743	0.052206178	TMEM229B	transmembrane protein 229B	protein_coding	161145
ENSG00000175868	0.082338199	0.028005485	0.051235023	0	0.062312834	0.092655333	0	0.034144231	-3.06917661	2.15633378	0.035892095	0.190002833	CALCB	calcitonin related polypeptide beta	protein_coding	797
ENSG00000164056	0.777081038	0.491517584	0.043627617	0.028863194	1.142410529	0.392735788	0.9186837	0.52915546	0.37646153	2.154291596	0.050638496	0.227537349	SPRY1	sprouty RTK signaling antagonist 1	protein_coding	10252
ENSG00000108405	4.416108376	4.230707059	1.117801085	1.174101308	4.746969419	7.902122908	3.081761092	0.568854935	3.324049172	2.154069911	0.000849323	0.030928607	P2RX1	purinergic receptor P2X 1	protein_coding	5023
ENSG00000121075	0.101403119	0.110367963	0.014422443	0.042937252	0.318126324	0.158231318	0.042376603	0.04709614	-1.697257257	2.153368721	0.006564384	0.079095082	TBX4	T-box 4	protein_coding	9496
ENSG00000283674	0.100913586	0.073927506	0.012420707	0.004108651	0.032043577	0.0244587	0.003041252	0.030902492	-1.679288938	2.151227269	0.031206372	0.176447478	AC068587.4		processed_transcript	729732
ENSG00000223941	8.599545872	1.335299598	0.049854742	0.098948823	0.578780182	0.084148569	0.146485214	0.697711967	-2.054477913	2.149669737	0.29235634	0.567970861	LINC01014	long intergenic non-protein coding RNA 1014	sense_intronic	100874330
ENSG00000187268	0.064560101	0.131751992	0.009838184	0.029289392	0.091371784	0.128693586	0.050587161	0.013768437	-1.779481953	2.149564368	0.002425411	0.048587172	FAM9C	family with sequence similarity 9 member C	protein_coding	171484
ENSG00000134531	0.051697737	0.112536459	0.014705813	0.018242032	0.079671502	0.07446472	0.010802303	0.017150528	-1.802685266	2.145778958	0.000461006	0.023146863	EMP1	epithelial membrane protein 1	protein_coding	2012
ENSG00000171234	1.136038127	1.578129961	0.038268315	0.025317583	1.806696031	0.355256707	2.473713118	1.463867037	0.256159864	2.144145907	0.138734857	0.385176049	UGT2B7	UDP glucuronosyltransferase family 2 member B7	protein_coding	7364
ENSG00000004939	0.005265846	0	0.005617162	0.00557431	0.091296086	0.151697069	0	0.005240773	-3.882527738	2.143120123	0.20341672	0.471508732	SLC4A1	solute carrier family 4 member 1 (Diego blood group)	protein_coding	6521
ENSG00000110002	2.438539919	2.674789913	1.998176196	1.429140579	3.375130013	4.037330842	0.15867897	0.407287408	3.188895459	2.142483398	0.007311022	0.082807803	VWA5A	von Willebrand factor A domain containing 5A	protein_coding	4013
ENSG00000184500	0.024810609	0.054008129	0.005293174	0.015758382	0.073740252	0.035736865	0.007776309	0.004938495	-3.055331423	2.141696923	0.005849605	0.074477763	PROS1	protein S	protein_coding	5627
ENSG00000154065	1.00599002	0.810844466	0.018035388	0.085014549	0.806108302	0.254947385	0.437186507	0.668868984	0.994188185	2.13969832	0.060366931	0.249942884	ANKRD29	ankyrin repeat domain 29	protein_coding	147463
ENSG00000253535	0.543901829	0.438508955	0.085953888	0.191920871	1.214071639	1.015555882	0.220984032	0.22053456	-1.019349283	2.138093256	0.003217357	0.055591242	AC120193.1	novel transcript	antisense	NA
ENSG00000243797	0.544946789	0.953235695	0.138405576	0.12361474	1.09262134	0.887722942	0.305001634	0.258262899	-0.222783502	2.137497299	0.000416998	0.021727709	AC004917.1	novel transcript, sense overlapping CCDC71L	sense_overlapping	NA
ENSG00000115112	0.028823934	0.039215249	0.033821644	0.02440991	0.202272516	0.215372569	0.022585482	0.008606008	-1.298087685	2.136654677	0.068140517	0.266716998	TFCP2L1	transcription factor CP2 like 1	protein_coding	29842
ENSG00000233101	0.268302157	0.172907886	0.030126546	0.044845075	0.361407329	0.533923329	0.154908305	0.112431439	-1.725633428	2.13523409	0.005603819	0.073092838	HOXB-AS3	HOXB cluster antisense RNA 3	antisense	404266
ENSG00000088726	0.227516487	0.092861535	0.048539092	0.032112532	0.262969637	0.628114022	0.083194719	0.083025504	-1.178556244	2.134651756	0.019412165	0.137612991	TMEM40	transmembrane protein 40	protein_coding	55287
ENSG00000230882	0.007729268	0.042062983	0	0.008182034	0.108480574	0.083498494	0.012112797	0.015384931	-3.603603083	2.131575499	0.073910986	0.27805215	AC005077.4	hypothetical protein LOC285908 (LOC285908) pseudogene	processed_pseudogene	NA
ENSG00000145632	1.235110403	0.5318634	0.441185191	0.383841742	2.469721074	2.876652711	0.284122327	0.321404061	1.788384121	2.129602255	0.007431224	0.083490641	PLK2	polo like kinase 2	protein_coding	10769
ENSG00000227038	0.115443551	0.057113492	0.055975216	0.055548193	0.216611594	0.170062492	0.065787454	0	-2.523068821	2.129049866	0.034513852	0.186076578	GTF2IP7	general transcription factor IIi pseudogene 7	transcribed_unprocessed_pseudogene	NA
ENSG00000168658	0.009755793	0.022121423	0.031219979	0.003442423	0.048325741	0.040985327	0.005096211	0	-3.137078882	2.127281438	0.053577084	0.234417458	VWA3B	von Willebrand factor A domain containing 3B	protein_coding	200403
ENSG00000100557	3.755752269	4.626505705	0.021048971	0.153181547	5.310854259	0.977020819	10.29751462	8.928991686	2.663607896	2.122128987	0.240434928	0.51260275	CCDC198	coiled-coil domain containing 198	protein_coding	55195
ENSG00000186439	0.056446727	0.016456358	0.008601803	0.004268091	0.096532472	0.137928296	0.044229789	0.02407627	-2.189964757	2.119271015	0.041468874	0.205278371	TRDN	triadin	protein_coding	10345
ENSG00000148143	0.052886123	0.167888227	0.011753014	0.004665341	0.203757315	0.099188092	0.05525309	0.135971972	-0.518785609	2.117226435	0.049754542	0.225416596	ZNF462	zinc finger protein 462	protein_coding	58499
ENSG00000142552	0.245227915	0.175597381	0.082606902	0.054651141	0.596717851	0.336956118	0.040453155	0.102762228	-1.648550895	2.11522242	0.004701328	0.06673237	RCN3	reticulocalbin 3	protein_coding	57333
ENSG00000226530	0.224847248	0.786617803	0.10279206	0.476036786	0.716008207	0.983167464	0.050337963	0.06393619	-2.033781228	2.114498905	0.026935029	0.16279115	AL158055.1	novel transcript	lincRNA	NA
ENSG00000181408	0.816186753	0.866677242	0.08494043	0.02107311	0.230090358	0.304658746	0.062393849	0.416056392	-1.745119108	2.114215996	0.04230082	0.206889111	UTS2R	urotensin 2 receptor	protein_coding	2837
ENSG00000271952	1.992340322	1.27557594	0.375046086	0.124061648	1.161075732	1.002298897	0.183662589	0.524873124	-1.775431301	2.113903043	0.001841934	0.042980187	LINC01954	long intergenic non-protein coding RNA 1954	lincRNA	101929733
ENSG00000077009	0.473510795	0.225475655	0.025255075	0.02506241	0.508203832	0.426274082	0.222616442	0.306316548	-2.109192149	2.102692301	0.016012122	0.124804004	NMRK2	nicotinamide riboside kinase 2	protein_coding	27231
ENSG00000072201	1.094707332	2.022191705	0.281868697	0.134864221	2.384109305	3.445005662	2.920876781	0.690326579	2.583816957	2.101273808	0.024224722	0.154287873	LNX1	ligand of numb-protein X 1	protein_coding	84708
ENSG00000257038	0.350621474	0.303560734	0.102003685	0.050612761	0.144734883	0.100432186	0	0.031722912	-2.654836887	2.101084268	0.023962275	0.153573937	AP002761.3	novel transcript	antisense	NA
ENSG00000131044	0.122491683	0.077373751	0.009333131	0.018523861	0.104739686	0.031506314	0.01371149	0.021769367	-2.127201032	2.100117004	0.011563648	0.105632138	TTLL9	tubulin tyrosine ligase like 9	protein_coding	164395
ENSG00000262619	0.183611153	0.249804804	0.024482618	0.04859169	0.189484534	0.309926972	0	0.159894796	-2.939185483	2.099868134	0.008367401	0.089510719	LINC00621	long intergenic non-protein coding RNA 621	lincRNA	NA
ENSG00000133812	0.592895272	0.78252841	0.197640884	0.317224013	1.789028057	1.788349053	0.239861129	0.325501823	3.18277239	2.099020813	0.002352318	0.047851388	SBF2	SET binding factor 2	protein_coding	81846
ENSG00000005108	0.054378571	0.016814224	0.002636659	0.015699264	0.067341649	0.140186018	0.023241409	0.027059827	-1.666655248	2.096027963	0.04374182	0.210939367	THSD7A	thrombospondin type 1 domain containing 7A	protein_coding	221981
ENSG00000112379	0.038131989	0.024704263	0.011621714	0.017299582	0.052469015	0.101349335	0.014228079	0.00542149	-1.46242964	2.095352607	0.008541632	0.090248333	ARFGEF3	ARFGEF family member 3	protein_coding	57221
ENSG00000113657	1.119918464	0.677182328	0.189049962	0.043908195	0.314424246	0.200281581	0.088639503	0.146359791	0.66617978	2.094563909	0.020993028	0.1435802	DPYSL3	dihydropyrimidinase like 3	protein_coding	1809
ENSG00000132481	1.538977899	0.783710894	0.174253589	0.318544667	1.171191725	1.176473053	0.080841935	0.735876648	0.73869016	2.094233415	0.003229551	0.055596738	TRIM47	tripartite motif containing 47	protein_coding	91107
ENSG00000103942	0.516913533	0.437977056	0.272756533	0.338831495	1.48074712	2.09820173	0.161437977	0.168432784	2.738018365	2.093942425	0.011220893	0.104060252	HOMER2	homer scaffold protein 2	protein_coding	9455
ENSG00000131042	0.155985144	0.019292668	0.030253061	0.030022267	0.099511707	0.089360921	0	0.014112949	-2.798235146	2.093577956	0.037600491	0.194523955	LILRB2	leukocyte immunoglobulin like receptor B2	protein_coding	10288
ENSG00000255252	14.04717124	11.51579329	2.689497155	1.906413985	4.311783741	20.26578032	2.822281785	2.509282326	-0.328680584	2.093532627	0.010855074	0.102396854	AL078612.1	novel transcript	antisense	NA
ENSG00000166736	0.370318922	0.318203738	0.041581589	0.020632186	0.136774749	0.026319195	0	0.077590672	-2.431406776	2.093184609	0.134246226	0.37939283	HTR3A	5-hydroxytryptamine receptor 3A	protein_coding	3359
ENSG00000172179	0.435706304	0.269446714	0	0	0.850235443	0.142633058	0.900067871	0.88697401	-1.971548488	2.092841278	0.191034732	0.456198872	PRL	prolactin	protein_coding	5617
ENSG00000196372	3.490293322	3.647104386	1.708043719	1.74262617	4.1589426	3.125910572	0.281946232	0.48344957	2.353087681	2.091267516	0.00206489	0.045266666	ASB13	ankyrin repeat and SOCS box containing 13	protein_coding	79754
ENSG00000182704	0.143864294	0.222419098	0.055804485	0.027689383	0.356318993	0.206042792	0.010247937	0.188736351	-1.219300386	2.089798492	0.013167556	0.113147948	TSKU	tsukushi, small leucine rich proteoglycan	protein_coding	25987
ENSG00000234753	1.50397979	1.573984231	0.370227507	0.122467708	1.432697839	0.937346585	0.271954348	0.575699524	-0.72676853	2.088773634	0.001052318	0.033369372	FOXP4-AS1	FOXP4 antisense RNA 1	antisense	101060264
ENSG00000132563	3.306803872	2.305426781	0.429959198	0.661788046	1.786087914	2.3326629	0.412513781	0.728617519	1.903777734	2.087858236	4.89E-05	0.00810511	REEP2	receptor accessory protein 2	protein_coding	51308
ENSG00000182183	0.366215665	0.190503554	0.114896495	0.068411985	0.177849519	0.029089637	0.016879676	0	-2.517833243	2.087202293	0.129153668	0.371981392	SHISAL2A	shisa like 2A	protein_coding	348378
ENSG00000282608	0.211123784	0.123101149	0.010724243	0.074497011	0.323703334	0.307720073	0.110286411	0.080045159	-1.659500058	2.086393812	0.009318293	0.094642098	ADORA3	adenosine A3 receptor	protein_coding	140
ENSG00000274917	11.29988636	1.441275756	0.941700685	0.186903332	5.976441291	4.450524307	2.490248633	2.987240865	-1.438437925	2.085057397	0.051427568	0.229339419	RNA5-8SN5	RNA, 5.8S ribosomal N5	rRNA	100008587
ENSG00000188060	4.138021597	1.937860767	0.052392802	0.09098794	1.834873489	0.265297488	1.039112839	2.285239261	0.616063457	2.084081475	0.160363545	0.414938485	RAB42	RAB42, member RAS oncogene family	protein_coding	115273
ENSG00000110092	17.55057467	15.44671626	2.195507882	3.096442591	20.79242042	15.94073553	10.51782032	4.731344226	5.379929037	2.083829336	0.000429024	0.022060089	CCND1	cyclin D1	protein_coding	595
ENSG00000149256	0.026467891	0.033759215	0.003529215	0.001751146	0.031411732	0.023827494	0.012962103	0.0148173	-2.079610168	2.08244645	0.003981222	0.061339567	TENM4	teneurin transmembrane protein 4	protein_coding	26011
ENSG00000118997	0.741093024	0.332641091	0.114864166	0.093872383	0.306442628	0.327308889	0.033749853	0.161381611	1.999744615	2.082023915	0.00224234	0.046820129	DNAH7	dynein axonemal heavy chain 7	protein_coding	56171
ENSG00000173535	0.780912583	0.295122043	0.123409169	0.214318489	1.33718465	1.679412631	0.611897282	0.158317369	-0.255671106	2.081634136	0.019004703	0.136270617	TNFRSF10C	TNF receptor superfamily member 10c	protein_coding	8794
ENSG00000183723	0.262916037	0.375811277	0.092302213	0.073983049	0.412141118	0.176766939	0.052155016	0.05299528	0.195902121	2.079013068	0.000607399	0.02613163	CMTM4	CKLF like MARVEL transmembrane domain containing 4	protein_coding	146223
ENSG00000269190	0.659005785	3.163978039	0.203338999	0.098011203	1.65019254	0.058836136	0.008535126	0.851002287	0.518068241	2.07659618	0.269950704	0.545035298	FBXO17	F-box protein 17	protein_coding	115290
ENSG00000262801	2.420121697	1.512816078	0.244203737	0.207720652	3.186047099	0.441627174	1.640066897	0.260389034	-0.620113871	2.073660894	0.051721353	0.229981654	U91319.1	novel transcript	lincRNA	NA
ENSG00000054690	0.107385875	0.163087873	0.045287297	0.018505451	0.317514909	0.141637514	0.023482052	0.096932749	-0.188163292	2.072756596	0.006700976	0.079869879	PLEKHH1	pleckstrin homology, MyTH4 and FERM domain containing H1	protein_coding	57475
ENSG00000167601	0.91199061	0.249580639	0.044728042	0.016645058	0.186069107	0.047184587	0.05749701	0.104327388	-0.907169105	2.072534487	0.123310898	0.362892186	AXL	AXL receptor tyrosine kinase	protein_coding	558
ENSG00000250626	0.081407707	0.018459333	0.057892599	0.014362737	0.29124087	0.158787631	0.085051184	0	-3.144460224	2.072227798	0.088394088	0.30418343	AC093909.4	novel transcript	lincRNA	NA
ENSG00000179428	0.09902416	0.053889343	0.190135168	0.083859853	0.212558861	0.463557439	0	0	-3.145835536	2.072151953	0.092089802	0.310998797	AC073072.1		antisense	541472
ENSG00000196739	0.086904532	0.06305839	0.006180163	0	0.062181217	0.036509699	0.066582284	0.109554944	-1.231432052	2.071644626	0.107302527	0.338017215	COL27A1	collagen type XXVII alpha 1 chain	protein_coding	85301
ENSG00000160282	0.048952807	0.044400522	0.02610937	0.034546916	0.101037434	0.146897834	0.038357801	0	-2.860244574	2.071480731	0.032041253	0.179033334	FTCD	formimidoyltransferase cyclodeaminase	protein_coding	10841
ENSG00000166035	0.489833399	0.269405133	0.022234599	0.038613709	0.443121134	0.06567614	0.065330597	0.171144008	-0.654729991	2.06880516	0.065424303	0.260544936	LIPC	lipase C, hepatic type	protein_coding	3990
ENSG00000214595	0.196620549	0.16050253	0.051935191	0.047574451	0.233443213	0.070802393	0.029345783	0.020500267	0.09651925	2.067910799	0.004461131	0.064956294	EML6	echinoderm microtubule associated protein like 6	protein_coding	400954
ENSG00000183722	1.675044436	2.222545743	0.296747135	0.294483317	2.848873403	0.975101963	0.482335625	0.76579137	1.999965494	2.066218804	0.001818077	0.042821128	LHFPL6	LHFPL tetraspan subfamily member 6	protein_coding	10186
ENSG00000134028	1.130191413	0.708518865	0.130014951	0.222858075	1.902741828	1.266819082	0.43410815	0.573432619	0.53681541	2.064037724	0.002646801	0.050579839	ADAMDEC1	ADAM like decysin 1	protein_coding	27299
ENSG00000215386	0.042829934	0.009711759	0.010152749	0.015112944	0.060897756	0.092109069	0.007457804	0.007104334	-2.051503128	2.060622691	0.034640586	0.18647716	MIR99AHG	mir-99a-let-7c cluster host gene	lincRNA	NA
ENSG00000006283	0.197546519	0.083278988	0.020775805	0.020617311	0.160795456	0.145277404	0.039242769	0.071996535	-0.549679351	2.057557949	0.001896618	0.043753437	CACNA1G	calcium voltage-gated channel subunit alpha1 G	protein_coding	8913
ENSG00000280228	0.083807004	0.028505066	0.007449855	0.022179067	0.074956124	0.018861636	0	0.006950664	-3.482246376	2.057375187	0.027712635	0.165230487	AC079753.1	TEC	TEC	NA
ENSG00000178184	2.941842752	5.124820365	0.34109897	0.331726865	6.520685884	1.370243102	1.533413043	2.628687096	2.826479012	2.054786047	0.031691794	0.178106714	PARD6G	par-6 family cell polarity regulator gamma	protein_coding	84552
ENSG00000148357	0.037145123	0.010829209	0.011320941	0.002808644	0.123761885	0.009554166	0.004157956	0.01056236	-1.822822692	2.051945206	0.115687876	0.351583633	HMCN2	hemicentin 2	protein_coding	256158
ENSG00000136160	0.197532624	0.235971312	0.02055719	0.035700636	0.608570794	1.02792722	0.838077255	0.278105891	0.327264786	2.050277763	0.085796509	0.299789046	EDNRB	endothelin receptor type B	protein_coding	1910
ENSG00000197859	0.739312642	0.188595416	0.073934679	0.067256427	0.228888566	0.311981224	0.09956735	0.068980546	-0.421844713	2.048876056	0.005695483	0.073568952	ADAMTSL2	ADAMTS like 2	protein_coding	9719
ENSG00000153721	0.195425309	0.87773854	0.109576858	0.086197071	0.934952052	0.623649222	0.098159494	0.327898309	2.56052188	2.048649516	0.015247317	0.121563346	CNKSR3	CNKSR family member 3	protein_coding	154043
ENSG00000157388	2.083636091	1.219252924	0.137165923	0.366689304	1.78089324	1.346589639	0.79782786	0.615062853	4.024060867	2.042281347	0.001689238	0.041480603	CACNA1D	calcium voltage-gated channel subunit alpha1 D	protein_coding	776
ENSG00000185737	0.394128652	0.057969293	0.005681396	0.005638054	0.035177176	0.028768458	0.016693307	0.053007034	-2.483750004	2.041057897	0.131158625	0.374721369	NRG3	neuregulin 3	protein_coding	10718
ENSG00000235663	1.054768406	0.717511466	0.375046086	0.558277414	1.306210199	1.002298897	0	0.233276944	-2.150783678	2.037196456	0.01016207	0.099017536	SAPCD1-AS1	SAPCD1 antisense RNA 1	antisense	NA
ENSG00000230628	1.099045924	1.804627683	0.460862608	0.377110511	1.439263701	1.228229111	0.178174355	0.316828577	1.239363621	2.034486758	6.59E-05	0.009530737	AL160408.3	novel transcript	lincRNA	NA
ENSG00000242574	53.50529571	45.41365474	22.72474465	18.33720434	48.35125914	40.16412094	3.919667398	9.119587524	6.723220035	2.034293651	0.002279314	0.047082051	HLA-DMB	major histocompatibility complex, class II, DM beta	protein_coding	3109
ENSG00000219481	0.395960413	0.45143136	0.106184232	0.182648572	0.515006303	0.647203925	0.097065047	0.107875305	1.578254757	2.033588279	2.76E-05	0.007504838	NBPF1	NBPF member 1	protein_coding	55672
ENSG00000135919	0.127609854	0.210817582	0.038892418	0.025730478	0.283451047	0.142231998	0.057137636	0.063501127	-0.301322378	2.03348963	0.001128008	0.034249091	SERPINE2	serpin family E member 2	protein_coding	5270
ENSG00000143318	0.608306871	0.439138707	0.158911991	0.170841327	0.522710852	0.279399545	0.07782027	0.049421264	-1.049238479	2.031930366	0.002253473	0.046914015	CASQ1	calsequestrin 1	protein_coding	844
ENSG00000164400	0.652175382	1.774582221	0.549225685	0.363357176	1.076859629	0.803421024	0	0.307454269	-1.463420934	2.031018808	0.028066694	0.166735854	CSF2	colony stimulating factor 2	protein_coding	1437
ENSG00000084444	1.210401969	1.68455853	0.215898059	0.218452021	1.343316465	0.653792472	0.404249264	0.327819733	1.96409806	2.027864113	0.000504216	0.02396878	FAM234B	family with sequence similarity 234 member B	protein_coding	57613
ENSG00000224939	1.677949123	0.696193333	0.304662988	0.516495419	1.218277041	2.646157396	0.63408093	0.177655294	0.712831745	2.027731761	0.004961827	0.06897747	LINC00184	long intergenic non-protein coding RNA 184	lincRNA	100302691
ENSG00000166402	0.020093567	0.049207496	0.017147302	0.025524734	0.066356232	0.16641938	0.006297862	0.007999157	-2.308422401	2.02560242	0.045844487	0.216480528	TUB	tubby bipartite transcription factor	protein_coding	7275
ENSG00000133574	1.712228421	0.502770613	0.026280019	0.013039767	1.901749044	0.044357385	0.212346783	2.10864061	-0.776533616	2.025315137	0.32637861	0.599465756	GIMAP4	GTPase, IMAP family member 4	protein_coding	55303
ENSG00000153246	0.010554323	0.009572842	0.003752822	0.001862096	0.021783874	0.050674348	0.002756673	0.01050407	-2.726185352	2.02068964	0.031299384	0.176736595	PLA2R1	phospholipase A2 receptor 1	protein_coding	22925
ENSG00000211598	17.624239	3108.799659	743.1110634	1248.825184	24.62376178	6773.366214	0.550817077	26.83519535	6.218553826	2.019622574	0.498601289	0.736410084	IGKV4-1	immunoglobulin kappa variable 4-1	IG_V_gene	NA
ENSG00000127955	0.070307726	0.010628263	0.010714053	0.002362737	0.027640663	0.019088647	0.013991317	0.004442728	-1.613718273	2.017251394	0.032314562	0.179900935	GNAI1	G protein subunit alpha i1	protein_coding	2770
ENSG00000225127	0.124559266	0.23301317	0.016608669	0	0.205669899	0.056066712	0.024400131	0.170453513	-3.041234199	2.01624769	0.059048134	0.247306798	LINC00237	long intergenic non-protein coding RNA 237	lincRNA	105372556
ENSG00000198435	7.2799877	1.931065229	1.12333719	0.743178333	3.994259047	2.376935591	0.837117478	0.759468016	1.601626254	2.01388828	0.002728823	0.051341082	NRARP	NOTCH regulated ankyrin repeat protein	protein_coding	441478
ENSG00000164692	0.007264375	0.016472092	0.012915042	0.012816516	0.035984397	0.065396925	0	0.002409929	-2.867237686	2.011676467	0.07748857	0.284822691	COL1A2	collagen type I alpha 2 chain	protein_coding	1278
ENSG00000171101	0.58055954	0.257912504	0.075831687	0.050168789	0.420614113	0.127994402	0.037135287	0.129709143	-1.546537409	2.0086428	0.020008468	0.139987114	SIGLEC17P	sialic acid binding Ig like lectin 17, pseudogene	transcribed_unprocessed_pseudogene	284367
ENSG00000073464	0.600837003	1.440001982	0.382006729	0.324334682	1.849493536	0.333136115	0.068592796	0.17028461	1.485012905	2.007285916	0.027895768	0.16590518	CLCN4	chloride voltage-gated channel 4	protein_coding	1183
ENSG00000214870	0.238076888	0.172749856	0.067722775	0.1008092	0.196554022	0.285768935	0	0.063184883	-2.43187591	2.007269207	0.006829604	0.080411787	AC004540.1	novel transcript	lincRNA	NA
ENSG00000189001	0.02720422	0.037011613	0.05803835	0.028797794	0.359352744	0.551033302	0	0.054149381	-2.876613466	2.00325875	0.174192818	0.433531672	SBSN	suprabasin	protein_coding	374897
ENSG00000177469	0.839770405	0.604861416	0.414023577	0.455686728	2.837313104	3.875274608	0.508718503	0.309024917	1.621971941	1.998966819	0.021807932	0.146385489	CAVIN1	caveolae associated protein 1	protein_coding	284119
ENSG00000130052	0.704749851	0.535616242	0.13479976	0.077175809	0.987112829	0.323785767	0.152336188	0.285394908	0.722999739	1.996649301	0.003698681	0.05956822	STARD8	StAR related lipid transfer domain containing 8	protein_coding	9754
ENSG00000086717	1.268794617	0.345241545	0.123040311	0.130241775	0.558669232	0.207676656	0.060253667	0.153061018	-0.274751367	1.995584379	0.023532953	0.152296547	PPEF1	protein phosphatase with EF-hand domain 1	protein_coding	5475
ENSG00000109321	0.09835118	0.468327165	0.122398232	0.017352069	0.717247254	0.103296453	0.128441222	0.032627631	-2.225053701	1.99484403	0.089573276	0.306628344	AREG	amphiregulin	protein_coding	374
ENSG00000172927	0.898064855	3.64592935	0.628434936	0.730115994	5.830635662	2.95578562	0.349032189	1.23700373	2.352757965	1.994284305	0.020522902	0.14209546	MYEOV	myeloma overexpressed	protein_coding	26579
ENSG00000211896	1160.390002	627.4676453	881.2366817	722.7117406	1317.37972	2425.554162	36.61711359	406.7525366	10.74381677	1.990284837	0.076952298	0.283688393	IGHG1	immunoglobulin heavy constant gamma 1 (G1m marker)	IG_C_gene	NA
ENSG00000124920	1.550510654	1.768801623	0.053962624	0.029453025	1.075440056	0.173056102	1.066283427	1.210839485	2.194138275	1.989608039	0.16950515	0.427236898	MYRF	myelin regulatory factor	protein_coding	745
ENSG00000137166	7.386104561	7.237330003	2.00357886	1.663863746	7.348563415	5.994992261	0.988027335	2.509863313	4.407849269	1.987882804	1.50E-05	0.006288449	FOXP4	forkhead box P4	protein_coding	116113
ENSG00000112773	4.81990651	5.379604024	0.966406131	1.020449581	9.797107989	9.915601356	5.532194511	2.434011555	4.477751938	1.986939797	0.004432723	0.064956294	TENT5A	terminal nucleotidyltransferase 5A	protein_coding	55603
ENSG00000235142	0.028014302	0.049003376	0.004269043	0	0.062776928	0.007205611	0.018815212	0.011948963	-3.235860463	1.98673715	0.082047759	0.294101706	LINC02532	long intergenic non-protein coding RNA 2532	lincRNA	100422737
ENSG00000116299	0.04357063	0.418899825	0.024787992	0.021524029	0.275781496	0.138591788	0.077385146	0.063599322	-0.36888662	1.986523706	0.058868428	0.246796341	KIAA1324	KIAA1324	protein_coding	57535
ENSG00000121797	1.288472219	0.504281717	0.150622886	0.224210727	0.888887365	0.683250091	0.207452924	0.228361438	0.308491277	1.985875168	0.000487607	0.023594208	CCRL2	C-C motif chemokine receptor like 2	protein_coding	9034
ENSG00000184385	0.16402582	0.446317527	0.161509804	0.213703576	0.468755178	1.226737567	0.059319328	0.062786473	-1.017689224	1.985393262	0.043453085	0.209974045	UMODL1-AS1	UMODL1 antisense RNA 1	sense_overlapping	150147
ENSG00000260265	2.092065118	1.174088624	0.278954898	0.138413406	0.51815674	0.988766049	0.737672877	0.182184099	-0.807438077	1.983239308	0.014402897	0.117645247	LINC02562	long intergenic non-protein coding RNA 2562	lincRNA	NA
ENSG00000081181	6.256295645	0.987971284	0.464774854	0.295659737	1.226720368	0.90517133	0.157571564	0.933976052	0.937605494	1.978058513	0.043221434	0.209566505	ARG2	arginase 2	protein_coding	384
ENSG00000006327	1.315606697	0.576744276	0.233896436	0.340431069	1.194767662	0.908012235	0.183265051	0.218223764	-0.15286766	1.974354909	0.000501498	0.023940657	TNFRSF12A	TNF receptor superfamily member 12A	protein_coding	51330
ENSG00000118898	0.038661423	0.023908751	0.029993277	0.026043907	0.075443738	0.215155825	0.005507966	0.01049382	-1.956635937	1.968340554	0.059936488	0.249023506	PPL	periplakin	protein_coding	5493
ENSG00000138823	1.055929949	1.40936904	0.10676562	0.227794928	1.041161001	0.522600337	0.180379254	0.622572429	1.342966317	1.966485578	0.005250702	0.070914387	MTTP	microsomal triglyceride transfer protein	protein_coding	4547
ENSG00000271857	0.728527261	0.753288138	0.683875837	0.33932935	0.457113554	0.104936079	0	0	-2.42751683	1.965760423	0.167886366	0.425030338	AL096865.1	novel transcript, antisense to RUNX2	antisense	NA
ENSG00000237978	2.460155996	0.369481396	0.102244971	0.084554139	0.633064356	0.158195328	0.225315222	0.190787707	-1.034103574	1.963005858	0.104064505	0.331883497	KCNMB2-AS1	KCNMB2 antisense RNA 1	antisense	NA
ENSG00000111664	0.298668621	0.331489231	0.058688474	0.124801614	0.486667072	0.551899051	0.135489233	0.117334163	-0.466595918	1.960548382	0.000519657	0.024317899	GNB3	G protein subunit beta 3	protein_coding	2784
ENSG00000104447	6.216685247	7.385692126	1.689090551	1.673622104	6.339002127	8.667135386	4.049128084	1.153400894	5.347451066	1.959665418	0.000168604	0.014244276	TRPS1	transcriptional repressor GATA binding 1	protein_coding	7227
ENSG00000259039	0.60450441	1.259352488	0.060453233	0.019997349	2.916458499	0.408149981	2.723600603	1.316057164	-0.371034147	1.955094795	0.179514612	0.439952027	AL161804.1	novel transcript, antisense to SLC35F4	antisense	NA
ENSG00000261786	9.191193093	11.09756732	3.070981273	5.463021722	9.102273102	13.73129604	1.186394356	2.37705845	4.742688967	1.954576071	0.000540112	0.024732718	AC006058.1	novel transcript	lincRNA	NA
ENSG00000258791	0.395664369	0.211100125	0.124135731	0.057488073	0.672528609	0.370161869	0.255318427	0.069490669	-0.475850824	1.95336243	0.005452591	0.072493977	LINC00520	long intergenic non-protein coding RNA 520	lincRNA	645687
ENSG00000166446	6.626381555	7.125447029	2.330337775	1.784547858	10.12557565	8.389564126	1.157673141	3.25185797	5.090317094	1.952679616	7.85E-05	0.010411025	CDYL2	chromodomain Y like 2	protein_coding	124359
ENSG00000285894	0.482044804	0.341029917	0	0	0.588998001	0.121507891	1.661943235	0.652459461	-1.922842752	1.948557748	0.224241709	0.494283508	AL136372.2	novel transcript	lincRNA	NA
ENSG00000137225	0.494758074	0.321028032	0.186748082	0.096690481	0.427319927	0.70579049	0.095427956	0.113631309	-0.225797289	1.947918107	0.000472507	0.023242918	CAPN11	calpain 11	protein_coding	11131
ENSG00000011083	0.073824981	0.008369969	0.032812618	0.013024919	0.289508721	0.149535705	0.019282271	0.024491157	-2.339977901	1.947534924	0.123521043	0.363210079	SLC6A7	solute carrier family 6 member 7	protein_coding	6534
ENSG00000148180	6.291285831	7.335162225	3.237816182	3.072963549	15.93630801	12.05572977	2.013354041	1.949650486	5.762521353	1.947200535	0.00033939	0.019626466	GSN	gelsolin	protein_coding	2934
ENSG00000178162	0.891394664	0.575543003	0.139675068	0.346523795	0.781662562	0.938482445	0.205199459	0.175425219	1.114781181	1.945588329	0.000110508	0.012072274	FAR2P2	fatty acyl-CoA reductase 2 pseudogene 2	transcribed_unprocessed_pseudogene	NA
ENSG00000167780	0.370051929	0.341633123	0.014097867	0	0.338244726	0.083284029	0.289960457	0.486668888	-1.896809942	1.944922971	0.153299159	0.405292584	SOAT2	sterol O-acyltransferase 2	protein_coding	8435
ENSG00000185008	0.03566605	0.017645097	0.005188029	0	0.021414948	0.010216201	0	0.069378996	-2.633475675	1.943234012	0.127522478	0.369477549	ROBO2	roundabout guidance receptor 2	protein_coding	6092
ENSG00000114948	4.737194905	0.984493921	0.125657864	0.222677229	0.184087132	0.503725049	0.138454877	0.351713766	1.354973536	1.942697832	0.126411751	0.36783954	ADAM23	ADAM metallopeptidase domain 23	protein_coding	8745
ENSG00000225783	9.079958777	5.623643801	4.859920677	2.415048911	10.80708038	13.7270723	1.528169315	1.818254647	5.804116007	1.940546247	0.000911487	0.031736523	MIAT	myocardial infarction associated transcript	lincRNA	440823
ENSG00000279166	0.217019743	0.182778467	0.088189873	0.087517092	0.332743251	0.204673527	0.01619519	0.05142534	-1.706574821	1.939712576	0.002228426	0.046711571	AC009951.1	TEC	TEC	NA
ENSG00000167306	2.338722548	1.639987116	0.258267339	0.155414184	0.367877864	0.215642743	0.141275547	0.174312682	1.936467683	1.937630817	0.070187	0.270102867	MYO5B	myosin VB	protein_coding	4645
ENSG00000183960	0.347119303	0.364655894	0.1499859	0.134887782	0.340992029	0.565648651	0.013771707	0.188038747	0.225465599	1.935566861	0.008915388	0.092486857	KCNH8	potassium voltage-gated channel subfamily H member 8	protein_coding	131096
ENSG00000185432	5.670051126	7.120071673	4.538014776	2.591378305	5.986616053	11.73360389	0.549525843	1.61982642	3.889600869	1.934005934	0.005574554	0.073068436	METTL7A	methyltransferase like 7A	protein_coding	25840
ENSG00000274253	0.247077355	0.067230241	0.070283027	0.05231014	0.244781667	0.682116508	0.051627106	0.06557358	-2.233676005	1.933765946	0.038688679	0.197266557	AC138649.1		sense_overlapping	283683
ENSG00000137460	0.045070787	0.0501703	0.043707024	0.021686796	0.209729174	0.350416951	0.044947609	0.024467011	-1.259365317	1.931877056	0.068056974	0.266570901	FHDC1	FH2 domain containing 1	protein_coding	85462
ENSG00000069431	0.051162483	0.050623322	0.009922879	0	0.115197984	0.17795365	0.543026841	0.094894273	-0.775846925	1.92967285	0.205423752	0.473639918	ABCC9	ATP binding cassette subfamily C member 9	protein_coding	10060
ENSG00000173530	3.703134131	1.797113623	0.81447261	0.743598445	3.403973441	3.601787074	0.849556275	0.835887071	2.469571461	1.929574116	7.70E-05	0.010355425	TNFRSF10D	TNF receptor superfamily member 10d	protein_coding	8793
ENSG00000222047	0.26863356	0.321621201	0.045848912	0.113747851	0.425820137	0.406282947	0.05051817	0.181801055	-1.147030236	1.928353419	0.001479663	0.038750119	C10orf55	chromosome 10 open reading frame 55	protein_coding	414236
ENSG00000088882	9.659887564	6.179221153	0.096415026	0.825235665	15.62375669	1.871469802	14.21764287	10.0074443	3.054705932	1.927744264	0.207571409	0.475783742	CPXM1	carboxypeptidase X, M14 family member 1	protein_coding	56265
ENSG00000250722	0.28970486	0.549220324	0.020264445	0.005027463	0.466592341	0.064132216	0.439120847	0.415944931	-0.31449544	1.92682383	0.187121376	0.450777041	SELENOP	selenoprotein P	protein_coding	6414
ENSG00000163518	3.046458476	6.80988847	4.164382692	3.047802488	5.663352883	6.125234043	0.666422667	0.360781606	3.345884602	1.923738269	0.021776695	0.146267831	FCRL4	Fc receptor like 4	protein_coding	83417
ENSG00000213853	0.040282092	0.042157068	0	0.013120537	0.092094961	0.016737052	0.009711913	0.0493419	-2.409373507	1.920931775	0.091569585	0.309989268	EMP2	epithelial membrane protein 2	protein_coding	2013
ENSG00000224965	0.252802855	0.196537603	0.115572357	0.076460454	0.655950873	0.585215047	0.11319312	0.071885475	-2.662180401	1.920640864	0.009665147	0.096375965	LINC02586	long intergenic non-protein coding RNA 2586	antisense	NA
ENSG00000168461	20.07415785	13.80358247	5.055445781	5.308676968	17.68296066	14.76289175	1.834028442	5.948812635	5.52458101	1.920216422	0.000235785	0.016900232	RAB31	RAB31, member RAS oncogene family	protein_coding	11031
ENSG00000204577	0.159074785	0.019674803	0.069417658	0	0.125361061	0.143205728	0.011331431	0.093551173	-2.441128489	1.918247425	0.112808956	0.346820772	LILRB3	leukocyte immunoglobulin like receptor B3	protein_coding	11025
ENSG00000142627	0.110419438	0.026510602	0.013857197	0	0.096523668	0.105251468	0.040715775	0.09696502	-2.505888799	1.917253339	0.074058426	0.278313359	EPHA2	EPH receptor A2	protein_coding	1969
ENSG00000225914	0.116438754	0.104221109	0.026148857	0.042167732	0.139136585	0.102064502	0.004801977	0.067090936	-0.995886511	1.915709404	0.00501302	0.06931125	TSBP1-AS1	TSBP1 and BTNL2 antisense RNA 1	antisense	414764
ENSG00000155367	1.569694875	1.214854043	0.310820205	0.676597865	1.334725368	1.582338589	0.279871367	0.308702344	1.065593049	1.915622702	6.44E-05	0.009530737	PPM1J	protein phosphatase, Mg2+/Mn2+ dependent 1J	protein_coding	333926
ENSG00000005249	0.100097419	0.017022942	0.033367347	0.019867677	0.08263948	0.090111853	0.009804128	0.006226301	-2.74461031	1.914521133	0.029164877	0.17027341	PRKAR2B	protein kinase cAMP-dependent type II regulatory subunit beta	protein_coding	5577
ENSG00000198838	0.017240024	0.01804248	0.015560945	0.004211518	0.0569328	0.157589573	0.014547844	0.017157937	-1.118088813	1.912528772	0.086138441	0.300590056	RYR3	ryanodine receptor 3	protein_coding	6263
ENSG00000112214	0.025305659	0	0	0.013394009	0.198475065	0.13668723	0.019828678	0.012592584	-3.980328808	1.911931592	0.158943171	0.413384569	FHL5	four and a half LIM domains 5	protein_coding	9457
ENSG00000182566	0.292623732	0.440024611	0.065715031	0.016303426	0.305163006	0.263432036	0.241358191	0.13795126	-1.730224125	1.910562324	0.00980123	0.097006972	CLEC4G	C-type lectin domain family 4 member G	protein_coding	339390
ENSG00000274956	0.061394979	0.093969541	0.004093188	0.008123923	0.028511501	0	0.006013384	0	-3.606884547	1.909061647	0.285901096	0.561124189	NKAIN3-IT1	NKAIN3 intronic transcript	lincRNA	643763
ENSG00000100593	0.078471433	0.017793528	0.062780046	0	0.178159496	0.276686035	0.040991747	0.0780978	-2.148158335	1.906953914	0.149584579	0.400952811	ISM2	isthmin 2	protein_coding	145501
ENSG00000154721	1.611812229	0.55131895	0.252559267	0.212073695	0.349589864	0.520563782	0.142707658	0.095160715	0.952474591	1.906266627	0.010989466	0.102897859	JAM2	junctional adhesion molecule 2	protein_coding	58494
ENSG00000230148	5.995363457	6.553690722	1.072052838	1.449070284	8.998181769	10.76335222	3.774507711	3.8284203	2.693016409	1.90138402	0.001518995	0.039194482	HOXB-AS1	HOXB cluster antisense RNA 1	antisense	100874362
ENSG00000187672	0.112373011	0.22701047	0.076280961	0.07569903	0.185548186	0.472093307	0.037355299	0.044057378	-0.164025699	1.899728411	0.009347188	0.094812595	ERC2	ELKS/RAB6-interacting/CAST family member 2	protein_coding	26059
ENSG00000205086	0.768987618	0.953405898	0.039691516	0.144425302	0.936943603	0.40754875	0.213809226	0.956657715	0.702758903	1.899399397	0.037677807	0.194580525	C2orf91	chromosome 2 open reading frame 91	protein_coding	400950
ENSG00000272672	0.395082864	0.470324904	0.26340074	0.36594784	1.182390423	0.889175005	0	0.196600861	-2.384738596	1.898255801	0.028181583	0.167139188	AL391497.1	novel transcript	lincRNA	NA
ENSG00000162817	0.736092162	0.409199006	0.12664536	0.033514456	0.686124998	0.199510759	0.210864886	0.236318498	-0.287111575	1.895687651	0.025559012	0.158213794	C1orf115	chromosome 1 open reading frame 115	protein_coding	79762
ENSG00000092445	0.049362797	0.050368933	0.023695237	0.010450876	0.050941822	0.102208412	0.019339528	0.012281941	-1.498582031	1.894593328	0.002069849	0.045266666	TYRO3	TYRO3 protein tyrosine kinase	protein_coding	7301
ENSG00000054793	0.081200526	0.216529284	0.11433562	0.048135979	0.246701254	0.283628331	0.010180168	0.061418563	-0.359601279	1.894356865	0.022919719	0.150459543	ATP9A	ATPase phospholipid transporting 9A (putative)	protein_coding	10079
ENSG00000125255	0.386013418	0.622429752	0.022875926	0.007567137	0.737706063	0.070788119	0.369682319	0.725664756	-0.554537584	1.893804231	0.210871627	0.479565869	SLC10A2	solute carrier family 10 member 2	protein_coding	6555
ENSG00000258215	0.633897619	0.663403101	0.260072572	0.051617707	1.570019599	0.965733936	0.305662287	0.582350205	-1.880961299	1.893087927	0.016137987	0.125088451	AC078886.1	tripartite motif containing 61 (TRIM61) pseudogene	processed_pseudogene	NA
ENSG00000101298	0.615132739	0.984960127	0.469415276	0.335600991	1.070386817	0.753976483	0.06673814	0.174242636	1.264261273	1.892769114	0.003586014	0.058682484	SNPH	syntaphilin	protein_coding	9751
ENSG00000161381	0.247512366	0.039616828	0.015530905	0.012329938	0.036060682	0.04194276	0.022816766	0.014490227	-1.686465531	1.892170541	0.057384483	0.243058252	PLXDC1	plexin domain containing 1	protein_coding	57125
ENSG00000285012	4.647266685	2.163902515	0.662742432	1.025990967	1.415695261	4.429760262	0.389459308	0.964601236	0.642188763	1.889622916	0.007274319	0.08256739	AC092723.3	novel transcript	lincRNA	NA
ENSG00000113758	3.736230497	3.245193273	2.499379211	1.916096885	4.979793483	8.076224236	0.818731871	0.677512531	3.650789538	1.887507711	0.003308414	0.05620206	DBN1	drebrin 1	protein_coding	1627
ENSG00000118515	0.554226093	0.798168474	0.833450344	0.374910276	2.361475662	7.688502808	0.410970776	0.422435082	3.174415583	1.886207808	0.081932313	0.294088077	SGK1	serum/glucocorticoid regulated kinase 1	protein_coding	6446
ENSG00000133048	2.195663164	1.736255169	0.219840688	0.352418078	5.038965336	3.853352597	3.975044767	1.940654717	2.459720947	1.884955314	0.045334644	0.215095331	CHI3L1	chitinase 3 like 1	protein_coding	1116
ENSG00000121933	0.319479787	0.177081844	0.164086085	0.087680012	0.302834963	0.841522547	0.092716222	0.058881226	-1.209122323	1.882686633	0.016038604	0.124804004	TMIGD3	transmembrane and immunoglobulin domain containing 3	protein_coding	57413
ENSG00000112195	16.23936245	5.854582592	2.574419164	2.191048175	8.530539795	19.31816177	6.012947412	3.085850572	4.305394075	1.882186557	0.003951509	0.061102359	TREML2	triggering receptor expressed on myeloid cells like 2	protein_coding	79865
ENSG00000091181	0.065487978	0.089097047	0.039294601	0.043327591	0.128407353	0.246874051	0.025657107	0.020367551	-1.268339067	1.88130084	0.010608521	0.101206603	IL5RA	interleukin 5 receptor subunit alpha	protein_coding	3568
ENSG00000116991	0.081313596	0.057718935	0.052797353	0.037424695	0.227664143	0.095480708	0.02770202	0.010555621	-1.238477048	1.881286169	0.018201216	0.133663718	SIPA1L2	signal induced proliferation associated 1 like 2	protein_coding	57568
ENSG00000110427	4.382578578	2.485569318	0.529283261	0.437338284	2.639531796	2.797836441	0.751552904	2.394705615	4.336666597	1.879299927	0.003333826	0.05637125	KIAA1549L	KIAA1549 like	protein_coding	25758
ENSG00000163412	0.26815805	0.34778349	0.342188815	0.132647786	0.225526852	0.342933327	0.007854945	0.047390128	0.609698414	1.879239446	0.037528293	0.194325706	EIF4E3	eukaryotic translation initiation factor 4E family member 3	protein_coding	317649
ENSG00000196302	1.034020702	1.670569626	0.275751588	0	0.800322836	0.290896368	0.91150249	0.257274333	-2.439687836	1.87859844	0.08357844	0.296640509	AC146944.1	glucuronidase, beta (GUSB) pseudogene	unprocessed_pseudogene	NA
ENSG00000101096	8.769864513	8.587123043	4.006285201	3.696179179	6.62394803	7.454754819	0.367857148	2.5373161	5.008528985	1.875844069	0.010787267	0.102181049	NFATC2	nuclear factor of activated T cells 2	protein_coding	4773
ENSG00000103089	0.74145812	1.266555685	0.55364763	0.357561635	1.639177022	1.609395912	0.142017839	0.385362271	1.076947819	1.875162823	0.001831137	0.042939164	FA2H	fatty acid 2-hydroxylase	protein_coding	79152
ENSG00000182379	0.100516431	0.017094201	0.01340281	0.026601125	0.155597649	0.158355865	0	0.062523646	-3.249722451	1.875111765	0.063283026	0.25590231	NXPH4	neurexophilin 4	protein_coding	11247
ENSG00000091128	0.157862803	0.335256846	0.082143788	0.048910279	0.222514692	0.166378128	0.036203729	0.053647712	-0.395393085	1.874214013	0.000778908	0.029620147	LAMB4	laminin subunit beta 4	protein_coding	22798
ENSG00000204396	1.091541301	0.808192013	0.617826057	0.298695979	1.213815635	0.601622945	0.046546703	0.243873155	0.702130765	1.873257481	0.010894432	0.102478165	VWA7	von Willebrand factor A domain containing 7	protein_coding	80737
ENSG00000124334	2.157651025	1.599850625	0.517860161	0.251244655	1.834776325	1.709318213	0.422666002	0.998530593	1.243253862	1.87310558	0.000470815	0.023242918	IL9R	interleukin 9 receptor	protein_coding	3581
ENSG00000163393	1.393568575	1.312590421	0.511849556	0.259376052	1.036729612	0.363037788	0.087996314	0.223535031	1.279065504	1.872473555	0.015878802	0.124218766	SLC22A15	solute carrier family 22 member 15	protein_coding	55356
ENSG00000108379	0.193222777	0.050880293	0.013297665	0.059382992	0.133793395	0.134668776	0.009767934	0.068236466	-1.893746808	1.869539831	0.020632148	0.142523482	WNT3	Wnt family member 3	protein_coding	7473
ENSG00000211592	7599.501044	10070.82616	11454.67931	6919.189221	7035.724051	14965.21317	146.1056966	4194.703042	11.35301834	1.869157723	0.177337113	0.437202676	IGKC	immunoglobulin kappa constant	IG_C_gene	NA
ENSG00000163520	0.028069192	0.015275366	0.035930226	0.011885374	0.083425173	0.111183832	0	0.011174218	-3.002717798	1.867317234	0.066862603	0.263925471	FBLN2	fibulin 2	protein_coding	2199
ENSG00000169896	2.783066356	3.21132354	0.861238917	1.317195317	6.179407806	5.066445081	0.885684421	1.607059959	3.612725535	1.866730283	0.000568433	0.02536227	ITGAM	integrin subunit alpha M	protein_coding	3684
ENSG00000072952	0.091215398	0.076368897	0.029938744	0.037137935	0.144820323	0.157915171	0.032987709	0.024441062	-1.084107044	1.863615167	0.000847109	0.030928607	MRVI1	murine retrovirus integration site 1 homolog	protein_coding	10335
ENSG00000170054	0.801658768	0.387473002	0.517586054	0.089328262	1.062430388	4.577011847	1.917520619	0.188962522	0.717665915	1.861483704	0.104715741	0.333263117	SERPINA9	serpin family A member 9	protein_coding	327657
ENSG00000173930	2.446130666	4.106582104	0.545635571	0.938195859	3.060612174	4.340387597	1.444474929	1.078632528	3.259819475	1.861144888	0.00024421	0.017030089	SLCO4C1	solute carrier organic anion transporter family member 4C1	protein_coding	353189
ENSG00000181773	0.383174338	0.469181257	0.068123028	0.108165333	0.390158959	0.310454507	0.100080914	0.127116633	-1.215973189	1.85813559	0.00014747	0.013653439	GPR3	G protein-coupled receptor 3	protein_coding	2827
ENSG00000164983	4.508780905	2.959252476	1.442557372	1.137007344	3.680415466	3.455664568	0.661105989	0.857562113	4.089024648	1.85779784	2.83E-05	0.007504838	TMEM65	transmembrane protein 65	protein_coding	157378
ENSG00000157851	0.0496086	0.010383538	0.016282549	0	0.044106882	0.006870726	0.005980255	0.003797877	-3.531516223	1.856316228	0.091405167	0.309700677	DPYSL5	dihydropyrimidinase like 5	protein_coding	56896
ENSG00000140450	0.132680702	0.126359392	0.127379356	0.43540398	0.345050779	0.680834663	0.051982106	0.006602448	-0.823206403	1.85615365	0.127145796	0.36884065	ARRDC4	arrestin domain containing 4	protein_coding	91947
ENSG00000114737	1.580031976	1.107177209	0.377675028	0.542611962	2.543477741	2.064635836	0.81157164	0.399701242	2.270569692	1.854325399	0.000467171	0.023242918	CISH	cytokine inducible SH2 containing protein	protein_coding	1154
ENSG00000237797	2.024088074	1.270980926	0.166086691	0.329639306	1.09262134	1.261501023	0.488002614	0.542352088	-1.946190344	1.846778678	0.002087632	0.045457125	MACORIS	macrophage enriched lincRNA repressor of IFN-gamma signaling	lincRNA	NA
ENSG00000167779	0.441532985	0.573405028	0.085634594	0	0.281678755	0.072270242	0.157259386	0.179767095	-2.344261809	1.846570167	0.120662161	0.359158857	IGFBP6	insulin like growth factor binding protein 6	protein_coding	3489
ENSG00000079337	0.541259926	0.380366491	0.093047325	0.160998697	0.533645743	0.515453528	0.210304157	0.122427904	1.667500814	1.841161929	4.39E-05	0.00810511	RAPGEF3	Rap guanine nucleotide exchange factor 3	protein_coding	10411
ENSG00000258583	0.088934291	0.060497995	0	0	0.128490788	0.040031171	0.13937194	0.06638313	-3.221938509	1.841086214	0.098686016	0.323133481	LINC01500	long intergenic non-protein coding RNA 1500	lincRNA	102723742
ENSG00000115963	1.570918833	3.875684348	0.096213826	0.079566527	2.556638796	2.402120873	6.737667699	5.580505054	2.291664755	1.828382828	0.197791916	0.464372505	RND3	Rho family GTPase 3	protein_coding	390
ENSG00000220908	5.557643309	0	0.388749288	0.048222951	0.714577174	0	0	0	-3.744279871	1.827156964	0.446027661	0.697287974	LINC02531	long intergenic non-protein coding RNA 2531	lincRNA	NA
ENSG00000156011	0.090560924	0.181189764	0.017047549	0.026316107	0.278540895	0.254171491	0.150269391	0.136078217	0.639684729	1.824879626	0.031411238	0.177089672	PSD3	pleckstrin and Sec7 domain containing 3	protein_coding	23362
ENSG00000230333	0.205228446	0.090907322	0.03054704	0.045471005	0.066985796	0.27498444	0.052356818	0.028500178	-1.23144652	1.822293983	0.02112838	0.14407923	AC004160.1	novel transcript, antisense to THSD7A	processed_transcript	NA
ENSG00000147724	0.035687944	0.008092301	0.004229878	0.006296413	0.044195442	0.091028679	0.065249083	0.007892893	-1.829820396	1.820914157	0.087203532	0.302048779	FAM135B	family with sequence similarity 135 member B	protein_coding	51059
ENSG00000006210	0.505690218	0.423855038	0.130040633	0.14816689	1.964453911	0.073164107	0.021227257	0.269615589	0.35266953	1.818168017	0.184721536	0.447826954	CX3CL1	C-X3-C motif chemokine ligand 1	protein_coding	6376
ENSG00000178075	0.290396523	0.192840261	0.258142164	0.164682549	0.502330436	0.473058399	0.021670963	0.065372177	0.468259677	1.814637877	0.019948981	0.13984603	GRAMD1C	GRAM domain containing 1C	protein_coding	54762
ENSG00000130821	0.142488166	0.060162384	0.020964744	0.026006011	0.178483541	0.123850531	0.015399864	0.102689801	-1.503995124	1.813016054	0.013751589	0.115848862	SLC6A8	solute carrier family 6 member 8	protein_coding	6535
ENSG00000134627	0.296333818	0.540241253	0.01264416	0.062738503	0.543123869	0.128050565	0.278636859	0.300821316	-0.295823033	1.812725691	0.085754632	0.299781288	PIWIL4	piwi like RNA-mediated gene silencing 4	protein_coding	143689
ENSG00000163803	0.06886254	0.107072197	0.048971179	0.031241307	0.186800285	0.245019631	0.041111169	0.035899107	-0.6985189	1.809774246	0.00847335	0.09009109	PLB1	phospholipase B1	protein_coding	151056
ENSG00000214357	0.029435949	0.097259191	0.035885481	0.022257324	0.180529443	0.181710608	0.052720083	0.016740453	-1.461761275	1.809136352	0.051892933	0.230194988	NEURL1B	neuralized E3 ubiquitin protein ligase 1B	protein_coding	54492
ENSG00000107518	0.912224495	0.180992368	0.028960845	0.068975782	0.300352983	0.117317482	0.1106221	0.175631749	0.576857596	1.808982689	0.055949742	0.238893029	ATRNL1	attractin like 1	protein_coding	26033
ENSG00000105967	5.48463708	2.057869665	0.596722736	1.091710924	5.632344485	2.726174151	2.502636497	0.92374998	4.116815169	1.808957131	0.005636959	0.073167314	TFEC	transcription factor EC	protein_coding	22797
ENSG00000105278	0.045447158	0.012366262	0.014543762	0.004810937	0.116314304	0.073644155	0.042733069	0.01356923	-2.5059517	1.808204939	0.058717248	0.246396707	ZFR2	zinc finger RNA binding protein 2	protein_coding	23217
ENSG00000105374	4.478222011	3.105294129	1.633422642	0.76460454	3.45865006	3.069127801	0.181108992	2.386597782	0.723261184	1.805822812	0.011287716	0.104371887	NKG7	natural killer cell granule protein 7	protein_coding	4818
ENSG00000197614	0.034847511	0.075856619	0	0.036888816	0.126587011	0.050193883	0.021844286	0.034681589	-2.810212843	1.804456355	0.055535508	0.237729962	MFAP5	microfibril associated protein 5	protein_coding	8076
ENSG00000255274	0.12184517	0.126766493	0.068809862	0.022761642	0.201188434	0.038714147	0.011232217	0.021399709	-2.21349624	1.803387831	0.04127809	0.204958933	SMIM35	small integral membrane protein 35	protein_coding	NA
ENSG00000145864	2.884495962	0.624668107	0.285221761	0.142952458	0.99225522	1.283783085	1.159725868	0.443516565	2.779690223	1.798872663	0.024221526	0.154287873	GABRB2	gamma-aminobutyric acid type A receptor beta2 subunit	protein_coding	2561
ENSG00000165272	2.179417701	9.61795069	1.582440215	0.43621337	5.299638344	1.07992565	0.502270487	1.67690538	2.333133133	1.798641369	0.062531988	0.253940836	AQP3	aquaporin 3 (Gill blood group)	protein_coding	360
ENSG00000172548	1.155532878	1.441104502	0.650552255	0.536858501	0.895697176	2.964737255	0.171027057	0.40889989	1.682252743	1.793353505	0.007594078	0.084652278	NIPAL4	NIPA like domain containing 4	protein_coding	348938
ENSG00000135363	28.06514777	25.35676445	22.71730986	30.67493072	55.74506403	98.49599454	7.121518366	5.12798472	6.203559534	1.793245501	0.025335971	0.157496113	LMO2	LIM domain only 2	protein_coding	4005
ENSG00000058453	0.806972672	0.48473072	0.25661901	0.199860783	0.784390358	0.841609004	0.190888183	0.190932879	1.779967179	1.793193943	3.36E-05	0.007828959	CROCC	ciliary rootlet coiled-coil, rootletin	protein_coding	9696
ENSG00000255002	0.318470488	0.38230789	0.059950155	0.118985616	0.433054946	0.252970906	0.058715987	0.130510523	-1.905190686	1.792148144	0.001226587	0.035227645	LINC02324	long intergenic non-protein coding RNA 2324	lincRNA	100128233
ENSG00000157087	0.028763111	0.0106725	0.002789279	0.005536	0.023746552	0.056495448	0.02048893	0.007807134	-2.650729832	1.792117806	0.028250301	0.167349627	ATP2B2	ATPase plasma membrane Ca2+ transporting 2	protein_coding	491
ENSG00000131724	12.56153632	12.1471657	3.354840998	6.678117609	12.92637316	11.66997451	2.139950621	3.019354387	4.837831027	1.790766277	0.000105618	0.011862034	IL13RA1	interleukin 13 receptor subunit alpha 1	protein_coding	3597
ENSG00000255375	57.51584896	37.3043716	5.076699907	5.782216592	19.2661767	78.94525597	41.69857772	23.09056452	4.553050547	1.790191941	0.035490647	0.189108439	AL078612.2		processed_transcript	NA
ENSG00000250685	0.037649883	0.01280576	0.060242594	0.029891508	0.209812858	0.152522946	0.029501203	0	-3.034160144	1.788917053	0.149854697	0.401249346	AC009123.1	novel transcript, antisense to ADAD2	antisense	654780
ENSG00000255123	0.776258357	0.563257192	0.165609431	0.109564022	0.769045852	0.326116005	0.162200103	0.154512459	-2.554016916	1.787329049	0.004560002	0.065655032	MTND5P21	MT-ND5 pseudogene 21	processed_pseudogene	NA
ENSG00000234614	3.36337712	1.45266924	0.341692185	0.339085491	3.526060031	2.114690121	2.007947515	1.381451309	-0.494038467	1.78654016	0.014170293	0.116884379	C2CD4D-AS1	C2CD4D and THEM5 antisense RNA 1	antisense	NA
ENSG00000175329	2.977583919	4.876444081	0.246945977	0.363367914	2.497808202	0.725831139	2.064168858	1.008988271	2.054044581	1.785143234	0.053383419	0.234267098	ISX	intestine specific homeobox	protein_coding	91464
ENSG00000227742	0.119883687	0.20387869	0.03197046	0.042302085	0.115470642	0.242829616	0.046968447	0.049713698	-2.0459056	1.780621191	0.002911684	0.052612961	CALR4P	calreticulin 4, pseudogene	transcribed_unitary_pseudogene	NA
ENSG00000227471	0.089368932	0.265281432	0.086664785	0.068802911	0.241468833	0.665570891	0.050928393	0.072771883	-1.138409437	1.780593191	0.045098673	0.214477509	AKR1B15	aldo-keto reductase family 1 member B15	protein_coding	441282
ENSG00000267801	0.331822943	0.069453603	0.027227755	0.054040081	0.154535828	0.183828181	0.040000844	0.067742155	-1.791913583	1.779545725	0.014885653	0.119690948	AC087289.5	novel transcript, antisense to TRIM47	antisense	NA
ENSG00000100336	0.135778707	0.025190221	0.039501084	0.00653329	0.061144153	0.066672889	0	0.049138986	-2.736114877	1.777879649	0.0613521	0.251889882	APOL4	apolipoprotein L4	protein_coding	80832
ENSG00000283683	0.081705227	0.222321553	0.054472667	0.043245686	0.210797067	0.064360134	0	0.050822623	-2.506092917	1.776200636	0.047677123	0.221265553	MYOCOS	myocilin opposite strand	protein_coding	NA
ENSG00000272255	0.547240698	0.744526427	0.265341077	0.10532674	0.575014025	0.671793823	0.15592717	0.148536839	-2.384845065	1.773869771	0.000855142	0.030928607	AC113361.1	novel transcript	lincRNA	NA
ENSG00000182010	0.031121879	0.042341626	0.015090093	0.008984984	0.032701363	0.076410567	0.026602991	0.005631581	-2.090463484	1.773670831	0.009637859	0.096193765	RTKN2	rhotekin 2	protein_coding	219790
ENSG00000144824	0.291886764	0.423987287	0.039797928	0.009292781	0.655897583	0.069149628	0.251068207	0.458679441	0.904368833	1.773216133	0.178116072	0.43803375	PHLDB2	pleckstrin homology like domain family B member 2	protein_coding	90102
ENSG00000172508	0.204866491	0.149084344	0.116890466	0.110955311	0.247803663	0.167273107	0.007466354	0.042674869	-0.834921841	1.773185166	0.014700351	0.118985259	CARNS1	carnosine synthase 1	protein_coding	57571
ENSG00000235641	0.087683389	0.06958824	0.023383317	0.007734977	0.126683507	0.006578019	0	0.021816474	-3.260882261	1.771568588	0.16293983	0.418367998	LINC00484	long intergenic non-protein coding RNA 484	lincRNA	NA
ENSG00000103310	0.125172503	0.340596877	0.041726095	0.041407776	0.452117891	0.352142143	0.159381682	0.179078731	-0.844480014	1.771525023	0.025026778	0.156578469	ZP2	zona pellucida glycoprotein 2	protein_coding	7783
ENSG00000242512	0.01718799	0.031179242	0.02444627	0.026281423	0.052030886	0.1341023	0	0.019006835	-1.600643714	1.771453515	0.122873273	0.362175571	LINC01206	long intergenic non-protein coding RNA 1206	lincRNA	100996490
ENSG00000176697	0.111684923	0.085471004	0.014892011	0.003694601	0.198819218	0.056555666	0.268007379	0.062523646	-1.086848921	1.770693895	0.099047935	0.323594792	BDNF	brain derived neurotrophic factor	protein_coding	627
ENSG00000182759	0.097094296	0.102742701	0.069048021	0.068521269	0.213760349	0.281649024	0.03381328	0.021473776	-2.14397473	1.768312034	0.013833774	0.116037031	MAFA	MAF bZIP transcription factor A	protein_coding	389692
ENSG00000170324	5.896879151	5.648125405	1.425887591	1.753311008	5.809616085	10.42911958	3.120529968	2.137724068	5.016661778	1.767679948	0.00019517	0.0150896	FRMPD2	FERM and PDZ domain containing 2	protein_coding	143162
ENSG00000106624	0.430694143	0.185431543	0.058155481	0.051940643	0.796672524	0.161962644	0.136699824	0.206182921	-0.171775772	1.767145193	0.039666574	0.200294609	AEBP1	AE binding protein 1	protein_coding	165
ENSG00000203780	1.668404931	0.380123703	0.238430599	0.346467081	0.685414388	0.639593776	0.075060686	0.246288476	0.386084135	1.767106258	0.015100664	0.120958358	FANK1	fibronectin type III and ankyrin repeat domains 1	protein_coding	92565
ENSG00000166927	9.2758946	3.922073309	1.358621986	1.70340808	4.45225901	7.45005135	2.619113846	1.681868822	3.820556611	1.766944919	0.000837597	0.030869577	MS4A7	membrane spanning 4-domains A7	protein_coding	58475
ENSG00000185046	0.146641405	0.329186705	0.023463708	0.00776157	0.532689319	0.096809301	0.501744658	0.272427286	0.517202918	1.763775992	0.167485966	0.424678253	ANKS1B	ankyrin repeat and sterile alpha motif domain containing 1B	protein_coding	56899
ENSG00000254521	0.012273417	0.150282956	0.039276748	0	0.172257885	0	0	0	-4.384897065	1.763112552	0.258665777	0.533043845	SIGLEC12	sialic acid binding Ig like lectin 12 (gene/pseudogene)	protein_coding	89858
ENSG00000231407	0.144186639	0.080774795	0.027142268	0.008978402	0.098032218	0.083990047	0.013291751	0.08441183	-2.50767382	1.763013269	0.012369865	0.109572661	GORAB-AS1	GORAB antisense RNA 1	antisense	NA
ENSG00000100290	15.36356205	23.21618482	14.8766969	12.87279538	25.99988278	36.7463467	1.288239849	7.588782931	3.590939652	1.762877114	0.021215439	0.1444071	BIK	BCL2 interacting killer	protein_coding	638
ENSG00000166313	3.065065894	2.915532651	0.46158418	0.561672313	1.926574247	1.145457149	0.508591969	0.953592908	2.559219034	1.761951319	0.00220099	0.046357256	APBB1	amyloid beta precursor protein binding family B member 1	protein_coding	322
ENSG00000058404	0.145680451	0.076577159	0.060040777	0.042058404	0.117538936	0.065573796	0.020754615	0.009885464	-1.194809038	1.760960854	0.010839329	0.102396854	CAMK2B	calcium/calmodulin dependent protein kinase II beta	protein_coding	816
ENSG00000204136	0.054015578	0.073488733	0.070423562	0.025413206	0.128829276	0.118866163	0	0.035838926	-2.217393652	1.760886915	0.036001647	0.190358836	GGTA1P	glycoprotein, alpha-galactosyltransferase 1 pseudogene	transcribed_unitary_pseudogene	2681
ENSG00000253831	1.57215888	1.134567024	0.364575417	0.260491789	2.7539314	1.255329712	0.749847134	0.761927832	0.801316827	1.759577447	0.00332351	0.056330727	ETV3L	ETS variant 3 like	protein_coding	440695
ENSG00000211445	0.042702799	0.034858551	0.054662107	0.090408504	0.176275132	0.3229198	0.066921003	0	-2.368489112	1.756828951	0.165922492	0.422306783	GPX3	glutathione peroxidase 3	protein_coding	2878
ENSG00000112319	0.021085698	0.004098186	0.006426414	0.012754777	0.059685093	0.056946662	0.004720587	0.0059958	-2.864641636	1.756742625	0.087674609	0.302657734	EYA4	EYA transcriptional coactivator and phosphatase 4	protein_coding	2070
ENSG00000184557	15.76957212	28.98261102	20.85842906	13.57640099	42.1982266	52.71178385	6.565366551	4.061292719	5.556409103	1.756223959	0.012755681	0.111190146	SOCS3	suppressor of cytokine signaling 3	protein_coding	9021
ENSG00000107104	0.469588067	0.219132496	0.164552468	0.156092848	0.494441975	0.961892765	0.099543026	0.158041799	1.630033589	1.753059264	0.005372591	0.071966425	KANK1	KN motif and ankyrin repeat domains 1	protein_coding	23189
ENSG00000260386	3.328281403	3.577039662	0.048634668	0.09652729	2.948549917	0.348879256	4.19174341	5.104778693	1.891822357	1.752353653	0.288146674	0.563331368	LINC01225	LINC01225 pseudogene	transcribed_unitary_pseudogene	149086
ENSG00000266976	0.218391303	1.155480451	0	0	2.353940031	0.092841212	16.33285461	7.432212337	0.437001923	1.752348077	0.537764385	0.762634027	AC079466.1		lincRNA	102724908
ENSG00000211892	91.66942599	59.12597084	72.07165278	66.29311114	121.6046736	212.1694067	6.102926852	34.32274339	7.328491797	1.748683191	0.050302871	0.226745452	IGHG4	immunoglobulin heavy constant gamma 4 (G4m marker)	IG_C_gene	NA
ENSG00000139269	2.096592722	0.877672401	0.267611657	0.256085461	1.43504211	1.56480055	0.519524508	0.963050786	1.252065134	1.747584128	0.003818932	0.060104386	INHBE	inhibin subunit beta E	protein_coding	83729
ENSG00000049249	5.022150026	4.237774159	2.421439549	1.901596007	7.542139927	9.837434228	0.909406862	2.683845528	4.428303978	1.74642713	0.001638607	0.040658407	TNFRSF9	TNF receptor superfamily member 9	protein_coding	3604
ENSG00000116701	122.4385308	106.7304569	28.9833472	27.58049741	107.573703	78.25581239	26.02513941	41.35614607	7.353536797	1.746208958	7.82E-06	0.005058146	NCF2	neutrophil cytosolic factor 2	protein_coding	4688
ENSG00000273297	0.134508502	0.122000106	0.095654908	0.023731294	0.388671306	0.302725349	0.070264277	0.066934028	-2.714213521	1.746025118	0.018356595	0.134303944	AC009275.1		lincRNA	NA
ENSG00000137868	0.885237359	0.458809239	0.127405123	0.055779343	1.032461557	0.271967299	0.198183636	0.632797837	1.299081213	1.745626325	0.043918433	0.211185596	STRA6	stimulated by retinoic acid 6	protein_coding	64220
ENSG00000228408	0.189371124	0.064410326	0.030300779	0.040092828	0.164160155	0.076715888	0.014838495	0.037693891	-2.453170144	1.744499997	0.010973956	0.102852819	AL031056.1		lincRNA	NA
ENSG00000048540	1.491704266	2.212024215	0.089804569	0.111399337	2.667243949	0.416841917	1.698646419	1.92448367	2.983957258	1.743690674	0.149800846	0.401245961	LMO3	LIM domain only 3	protein_coding	55885
ENSG00000109794	0.5539432	0.443735052	0.099403744	0.071243911	1.119818011	0.615197318	0.178488499	1.015020708	0.882012254	1.742663477	0.040250512	0.202047913	FAM149A	family with sequence similarity 149 member A	protein_coding	25854
ENSG00000158748	0.857796786	0.666880617	0.130717928	0.187374358	0.584536867	0.147090341	0.064013448	0.14906091	-0.997295203	1.742218404	0.048810251	0.223489454	HTR6	5-hydroxytryptamine receptor 6	protein_coding	3362
ENSG00000140297	0.246148828	0.414352868	0.053404246	0.052996837	0.619987544	0.217837577	0.248447972	0.182694576	0.330279717	1.73991358	0.015939391	0.124498777	GCNT3	glucosaminyl (N-acetyl) transferase 3, mucin type	protein_coding	9245
ENSG00000132874	0.084901912	0.0271788	0.026637124	0.005286783	0.09071016	0.076432228	0.015653254	0.039763606	-2.309321911	1.738697597	0.021597907	0.145481565	SLC14A2	solute carrier family 14 member 2	protein_coding	8170
ENSG00000002726	0.056514207	0.297941549	0.007535576	0	1.971283326	0.044516881	0.5535333	1.033504096	-1.128289245	1.737105281	0.430174102	0.685803897	AOC1	amine oxidase, copper containing 1	protein_coding	26
ENSG00000124570	1.978814919	3.062478976	2.861739996	1.171922543	1.665790249	2.308281744	0.121862027	0.315673131	3.924581908	1.735965509	0.044894636	0.214079694	SERPINB6	serpin family B member 6	protein_coding	5269
ENSG00000175175	0.016517145	0	0.008809551	0.01748469	0.08522749	0.11152065	0	0.00821925	-3.28272945	1.729816093	0.249623244	0.522995622	PPM1E	protein phosphatase, Mg2+/Mn2+ dependent 1E	protein_coding	22843
ENSG00000234678	0.266790895	0.455364463	0.082789847	0.087293152	0.676799016	0.310045696	0.182442349	0.168967655	0.320974921	1.729495646	0.003111725	0.054606162	ELF3-AS1	ELF3 antisense RNA 1	antisense	NA
ENSG00000103316	7.492719881	6.083311712	0.335247436	0.809041366	9.942286585	2.147679734	4.634153856	7.236673929	3.561877065	1.728196734	0.100167878	0.324637848	CRYM	crystallin mu	protein_coding	1428
ENSG00000106772	1.332626281	0.193091222	0.11993576	0.070241782	0.231301454	0.172568872	0.005777051	0.693408394	1.238088794	1.72811382	0.189885308	0.455126182	PRUNE2	prune homolog 2	protein_coding	158471
ENSG00000214456	0.162699883	0.045797547	0.047877119	0.065328828	0.064845818	0.202026471	0.008792155	0.016750883	-1.883056061	1.727757092	0.046276631	0.217654181	PLIN5	perilipin 5	protein_coding	440503
ENSG00000135540	0.194699556	0.466712164	0.042856485	0.026172026	0.257697666	0.04173253	0.072647684	0.07996961	-0.239390069	1.727544504	0.089640617	0.306628344	NHSL1	NHS like 1	protein_coding	57224
ENSG00000283162	0.151479201	0.326307525	0	0	0.52108247	0.011363989	0.257170536	0.389458038	-2.493013082	1.726073382	0.358717447	0.627483532	AL390726.6	STRA6-like (Stra6l) pseudogene	transcribed_unprocessed_pseudogene	NA
ENSG00000109452	1.292187974	2.222862093	0.065153205	0.074758692	0.791052745	0.417544093	1.414830019	1.162560777	2.949426625	1.724710278	0.130538989	0.373843964	INPP4B	inositol polyphosphate-4-phosphatase type II B	protein_coding	8821
ENSG00000074964	0.539100853	0.155153326	0.025804309	0.014632831	0.2653341	0.220883265	0.108313232	0.859830107	0.20215047	1.723416395	0.136530357	0.382157097	ARHGEF10L	Rho guanine nucleotide exchange factor 10 like	protein_coding	55160
ENSG00000146938	0.061716764	0.261777205	0.042598636	0.02690142	0.179833326	0.058828229	0.011378639	0.054196683	-1.142882614	1.721493436	0.046674321	0.218705166	NLGN4X	neuroligin 4 X-linked	protein_coding	57502
ENSG00000035403	12.24704489	15.32336343	2.186004708	3.757688495	12.95240385	15.14822459	5.062990491	7.628047504	6.255851478	1.718977881	0.000652435	0.02700948	VCL	vinculin	protein_coding	7414
ENSG00000258422	0.755119491	0.430823186	0.12991903	0.18049907	0.683750414	0.877148292	0.229040001	0.290912546	-1.244693058	1.717684484	0.001154857	0.034370293	AL160191.1		antisense	NA
ENSG00000150938	0.861012429	1.228180646	0.076875144	0.024091162	1.424818873	0.259511256	0.529029231	3.095455993	1.639697006	1.717378637	0.219458865	0.488814366	CRIM1	cysteine rich transmembrane BMP regulator 1	protein_coding	51232
ENSG00000104324	0.062513835	0.053156685	0.050013377	0	0.096770305	0.133659182	0.085721605	0.031108091	-2.535619521	1.715909563	0.06618206	0.262490714	CPQ	carboxypeptidase Q	protein_coding	10404
ENSG00000176678	0.151600643	0.058929768	0	0	0.077480034	0.012997828	0.033939786	0.186802342	-3.013738628	1.71551548	0.232525502	0.503691166	FOXL1	forkhead box L1	protein_coding	2300
ENSG00000145198	0.037715589	0.064140544	0.010057955	0.009981225	0.058383062	0.042441425	0.007388172	0.028152008	-2.636644008	1.715266879	0.004061532	0.061862268	VWA5B2	von Willebrand factor A domain containing 5B2	protein_coding	90113
ENSG00000264660	1.261513582	0.591828209	0.18561057	0.644681058	0.861925785	0.391609282	0	0.303053421	-2.078990017	1.712687974	0.058266915	0.245238205	AC107926.1	novel transcript	antisense	NA
ENSG00000186891	11.51536777	15.23754602	13.524609	10.35308033	20.93488758	9.230545199	0.525315223	2.668892568	3.294230973	1.712393646	0.061858361	0.252749627	TNFRSF18	TNF receptor superfamily member 18	protein_coding	8784
ENSG00000153956	0.011992804	0.016316329	0	0	0.096536166	0.013495525	0.042287241	0.047742806	-2.931665059	1.712392094	0.229539717	0.500470534	CACNA2D1	calcium voltage-gated channel auxiliary subunit alpha2delta 1	protein_coding	781
ENSG00000278709	0.86302719	0.778055908	0.310565491	0.297189247	0.789766871	0.758211643	0.048884788	0.413936378	0.121372494	1.712371041	0.00465992	0.066602245	NKILA	NF-kappaB interacting lncRNA	antisense	105416157
ENSG00000183018	0.473119178	0.21456112	0.04205698	0.020868068	0.130200903	0.171551728	0.092680136	0.18311474	-0.996015059	1.712250274	0.038262641	0.196467793	SPNS2	sphingolipid transporter 2	protein_coding	124976
ENSG00000163702	0.612867942	0.323810853	0.120595766	0.113377043	0.76142315	0.498163234	0.186494391	0.272404784	0.425483015	1.711827277	0.001630599	0.040658407	IL17RC	interleukin 17 receptor C	protein_coding	84818
ENSG00000089472	1.7811708	4.257568704	0.392964427	0.20503398	4.129364292	0.748748358	1.827162606	1.455193251	3.125522178	1.71131775	0.075792318	0.281765204	HEPH	hephaestin	protein_coding	9843
ENSG00000251442	0.238006968	0.149451163	0.126942912	0.058142073	0.702852139	0.601586702	0.172148669	0.136657918	-0.709622663	1.709176227	0.030406624	0.174327499	LINC01094	long intergenic non-protein coding RNA 1094	lincRNA	NA
ENSG00000235419	5.03580783	7.701036284	3.03984247	3.429892213	5.930099225	7.380024049	0.183529885	3.69088286	1.195786622	1.70778772	0.037667491	0.194580525	AC010149.1	novel transcript, antisense to SP100	antisense	NA
ENSG00000064300	0.214808457	0.247968889	0.104154365	0.110250447	0.532031479	0.357459065	0.061206111	0.110132013	-0.442784122	1.706135006	0.002489231	0.049138122	NGFR	nerve growth factor receptor	protein_coding	4804
ENSG00000131435	2.064963961	0.644781259	0.20763438	0.492729179	0.496073123	0.579022295	0.053050409	0.345329536	0.402049185	1.704563117	0.04045056	0.202623123	PDLIM4	PDZ and LIM domain 4	protein_coding	8572
ENSG00000113520	0.660483884	0.539156945	0.035227434	0.314628225	0.654347082	0.654054524	0.414026668	0.230068673	-1.739186236	1.703075412	0.012234309	0.108787737	IL4	interleukin 4	protein_coding	3565
ENSG00000142949	0.812027693	0.449456839	0.182924831	0.130807905	0.674566357	0.815020366	0.217362068	0.361413757	2.006502844	1.700283682	0.000609948	0.026158515	PTPRF	protein tyrosine phosphatase, receptor type F	protein_coding	5792
ENSG00000168454	0.015927943	0.086680499	0.008495295	0.016860973	0.052599834	0.086033973	0	0.031704207	-3.328897363	1.695601054	0.062220216	0.253284471	TXNDC2	thioredoxin domain containing 2	protein_coding	84203
ENSG00000250507	0.379762758	0.103334204	0.135032994	0.107202286	0.522547556	0.433045728	0.119027817	0.050393941	-2.296335755	1.695368834	0.023945713	0.153573937	AC245884.6	pseudogene similar to part of leukocyte immunoglobulin-like receptor proteins	transcribed_unprocessed_pseudogene	NA
ENSG00000206579	0.069283547	0.103502227	0.023186153	0.05177086	0.346563735	0.169994074	0.036192198	0.08923415	0.684334508	1.694506244	0.027470681	0.164453521	XKR4	XK related 4	protein_coding	114786
ENSG00000124225	6.216200668	7.574200357	3.969321177	3.53190418	7.664317252	6.2063276	0.32396721	2.980861279	4.354047746	1.693383614	0.02084422	0.143066839	PMEPA1	prostate transmembrane protein, androgen induced 1	protein_coding	56937
ENSG00000116675	1.751972917	0.50736886	0.37708653	0.71963427	1.353405685	1.773037209	0.213071317	0.35568528	2.240570241	1.691027551	0.009091306	0.093427512	DNAJC6	DnaJ heat shock protein family (Hsp40) member C6	protein_coding	9829
ENSG00000124915	0.168310223	0.13993695	0.0099744	0	0.077197403	0.025253309	0.058614367	0.102366509	-2.829695918	1.69060467	0.141502283	0.389464365	DKFZP434K028	uncharacterized LOC26070	lincRNA	26070
ENSG00000117016	0.772889385	0.650217563	0.234989138	0.209481564	1.507372387	1.186535528	0.672900633	0.323290891	2.024232995	1.689659763	0.002682142	0.050920133	RIMS3	regulating synaptic membrane exocytosis 3	protein_coding	9783
ENSG00000188389	15.09143187	15.977094	6.433855879	5.491987309	14.20006422	9.295033398	2.683437269	2.772453442	3.956342697	1.689156459	0.000550835	0.025092872	PDCD1	programmed cell death 1	protein_coding	5133
ENSG00000236941	1.310963379	2.5132246	0.084753062	0.126159749	1.935055076	0.60797341	1.245124317	2.490831721	0.117993553	1.688678789	0.125674812	0.367097435	AC106872.1	novel pseudogene containing zinc finger domains	processed_pseudogene	NA
ENSG00000233694	0.23806866	0.133368441	0.044814994	0.10377059	0.40465606	0.567315779	0.131677222	0.125436242	-1.561547044	1.687429614	0.01965925	0.138543178	LINC02579	long intergenic non-protein coding RNA 2579	lincRNA	339807
ENSG00000058085	0.359193001	0.16289522	0.03963692	0.052446052	0.334040702	0.178405769	0.058231399	0.225994838	-0.169844821	1.686897676	0.014065894	0.116596641	LAMC2	laminin subunit gamma 2	protein_coding	3918
ENSG00000253755	98.28616938	70.63474699	104.7944987	84.86617096	160.9629941	256.4429778	4.671858642	48.22441385	6.365765926	1.685557606	0.092668985	0.312050415	IGHGP	immunoglobulin heavy constant gamma P (non-functional)	IG_C_pseudogene	NA
ENSG00000131711	0.669462908	1.58591685	0.150582637	0.201509317	0.278999849	2.695685744	0.274854046	0.717363543	2.699910246	1.684840309	0.089664973	0.306628344	MAP1B	microtubule associated protein 1B	protein_coding	4131
ENSG00000088280	0.124562388	0.11052285	0.069324878	0.085995017	0.277214202	0.814206571	0.093359361	0.064679634	-0.527580887	1.683301514	0.059165251	0.247408835	ASAP3	ArfGAP with SH3 domain, ankyrin repeat and PH domain 3	protein_coding	55616
ENSG00000039068	17.65933097	10.28737696	8.821617846	7.004381641	15.72752925	13.53939165	0.774448377	5.370940107	5.533652906	1.682771165	0.023617221	0.152348421	CDH1	cadherin 1	protein_coding	999
ENSG00000271584	0.020084603	0.136626512	0	0	0.232143209	0.216971923	0.031475262	0.439757391	-3.403207196	1.68259856	0.227766003	0.498441056	LINC02550	long intergenic non-protein coding RNA 2550	lincRNA	105369490
ENSG00000283122	0.137207781	0.120788124	0.111923673	0.042719166	0.266535162	0.152583706	0.01264841	0.056228316	-1.715446565	1.681360724	0.011488956	0.105398447	HYMAI	hydatidiform mole associated and imprinted	sense_overlapping	NA
ENSG00000196734	0.735230479	0.451743147	0.202395371	0.276170595	0.626579939	2.220517458	0.520350461	0.188833487	-0.840905997	1.681291048	0.02812417	0.167022796	LCE1B	late cornified envelope 1B	protein_coding	353132
ENSG00000160856	1.165171156	0.590244086	0.899123945	1.159069378	2.333250766	4.110190381	0.440307039	0.176821997	2.60167406	1.679907176	0.059849497	0.248807407	FCRL3	Fc receptor like 3	protein_coding	115352
ENSG00000223786	0.121138076	1.208603437	0	0.042744708	0.700073129	0.218107053	1.01247777	0.241122581	-2.636624455	1.678283186	0.191853253	0.457016808	AL357507.1		lincRNA	101928516
ENSG00000101342	1.089863085	0.043187464	0.203168326	0.112010222	0.253336295	0.80967865	0.165821491	0.042123255	-0.985419227	1.678121551	0.179453197	0.439852029	TLDC2	TBC/LysM-associated domain containing 2	protein_coding	140711
ENSG00000066056	0.512511419	0.252556986	0.111923673	0.072622582	0.216559819	0.083557744	0.006324205	0.144587099	-0.38689873	1.677541557	0.092851153	0.312417336	TIE1	tyrosine kinase with immunoglobulin like and EGF like domains 1	protein_coding	7075
ENSG00000128918	0.460569155	0.187556414	0.063500902	0.063016468	0.31816128	0.149490098	0.07365036	0.12472822	0.298285634	1.675819066	0.005939731	0.075087633	ALDH1A2	aldehyde dehydrogenase 1 family member A2	protein_coding	8854
ENSG00000132793	2.010658688	1.247075838	0.47311801	0.400647422	0.986223861	0.963600588	0.16681613	0.559126738	1.630711914	1.67462796	0.002268545	0.047022145	LPIN3	lipin 3	protein_coding	64900
ENSG00000116396	0.730306541	0.896725378	0.204826104	0.262643888	0.975203698	1.016768884	0.312747862	0.37898188	3.65886683	1.673943392	1.95E-05	0.006773287	KCNC4	potassium voltage-gated channel subfamily C member 4	protein_coding	3749
ENSG00000158525	0.592207894	0.074372746	0.029156197	0.115735082	0.27078714	0.090222024	0.014277985	0.117877633	-1.701299265	1.672105409	0.111768644	0.345491411	CPA5	carboxypeptidase A5	protein_coding	93979
ENSG00000010278	8.788400141	6.679871923	3.189482564	3.769344338	11.25022682	9.418113901	1.544970581	3.001585358	4.360206738	1.671480541	0.000168179	0.014244276	CD9	CD9 molecule	protein_coding	928
ENSG00000275342	14.63614239	12.05099329	3.725401705	2.938925312	12.52459543	12.2388122	5.222717617	4.873759004	5.15033302	1.667166964	6.20E-06	0.00500005	PRAG1	PEAK1 related, kinase-activating pseudokinase 1	protein_coding	157285
ENSG00000065717	0.100348406	0.12742334	0.078498378	0.035408878	0.060754241	0.072270242	0.010483959	0.006658041	-2.339523805	1.66646695	0.026622783	0.161668631	TLE2	transducin like enhancer of split 2	protein_coding	7089
ENSG00000111863	8.904786956	9.980747788	2.416381265	3.658936721	12.0110137	5.027866849	2.081007774	2.675560071	4.30591055	1.665553717	0.000732227	0.028564885	ADTRP	androgen dependent TFPI regulating protein	protein_coding	84830
ENSG00000221866	0.013199996	0.011224203	0.014080645	0.008733267	0.051764508	0.068328309	0.01810039	0.003284286	-1.840018939	1.664740344	0.078850333	0.288262336	PLXNA4	plexin A4	protein_coding	91584
ENSG00000172037	0.015740009	0.01606083	0.00419753	0.01666203	0.064974012	0.09918867	0.018500026	0.011748799	-2.663923148	1.663929475	0.076961062	0.283688393	LAMB2	laminin subunit beta 2	protein_coding	3913
ENSG00000170703	0.090098969	0.043263722	0.028267649	0.0056104	0.113765072	0.076339608	0.041528572	0.042197634	-2.081922323	1.662646093	0.018677087	0.134933804	TTLL6	tubulin tyrosine ligase like 6	protein_coding	284076
ENSG00000137960	0.061194089	0.037002297	0.029011871	0.071976365	0.914996159	1.89752587	1.182758412	0.060902721	-0.523523229	1.662390888	0.33695244	0.608440937	GIPC2	GIPC PDZ domain containing family member 2	protein_coding	54810
ENSG00000261158	0.874232713	1.110108835	0.093255796	0.185088736	0.360879121	0.02623402	0	0.116009354	-2.608524833	1.657325833	0.290411451	0.565737626	AC109597.2	novel transcript, antisense to CPPED1	antisense	NA
ENSG00000211689	0.247379037	0.363486578	0.021110653	0	0.073524164	0.089080353	0.046521128	0.571186715	-2.094378343	1.657275544	0.214264795	0.48326778	TRGC1	T cell receptor gamma constant 1	TR_C_gene	445347
ENSG00000178789	4.230836359	2.594296361	0.762777555	1.030304617	3.902907697	0.491743199	0.606998104	0.41513862	1.71028662	1.655827966	0.07399673	0.278191724	CD300LB	CD300 molecule like family member b	protein_coding	124599
ENSG00000111145	1.400672029	1.312590421	1.264731574	0.867483989	1.804147153	4.075828625	0.537375082	0.254506752	2.350078877	1.655548949	0.016240804	0.125475615	ELK3	ELK3, ETS transcription factor	protein_coding	2004
ENSG00000230131	1.779221565	1.387444975	0.347181216	0.344532648	1.021070516	1.30872991	0.34003395	0.66942988	-0.089028879	1.653316285	0.000457282	0.023068394	AL160290.2	novel transcript	lincRNA	NA
ENSG00000065361	0.029885818	0.065055925	0.015939839	0.015818238	0.145573344	0.107617818	0.04215157	0.032717872	-1.310871557	1.652758394	0.035454123	0.18910276	ERBB3	erb-b2 receptor tyrosine kinase 3	protein_coding	2065
ENSG00000165029	0.185645435	0.411239783	0.304662988	0.312416741	0.463731261	1.917660623	0.067137981	0.099486964	1.70303141	1.652064208	0.087160412	0.301983445	ABCA1	ATP binding cassette subfamily A member 1	protein_coding	19
ENSG00000189058	0.135253391	0.100371047	0.013116086	0.039048079	0.21317657	0.110691563	0.057807319	0.073423308	-2.48825107	1.651277982	0.011099027	0.103514919	APOD	apolipoprotein D	protein_coding	347
ENSG00000179841	4.092344778	3.894437606	1.591940494	1.819620377	4.996648147	4.059630755	0.974949578	1.130952212	4.162227843	1.649958941	1.48E-05	0.006288449	AKAP5	A-kinase anchoring protein 5	protein_coding	9495
ENSG00000002933	0.170825927	1.447282798	0.033131407	0.016439327	3.6540178	0.097862923	0.949143342	1.808315395	0.177552308	1.649109408	0.388873469	0.653371697	TMEM176A	transmembrane protein 176A	protein_coding	55365
ENSG00000136826	0.103359681	0.130577456	0.047252322	0.039076537	0.091427971	0.199390022	0.02313978	0.036738409	-1.926208909	1.648523717	0.003416893	0.056951165	KLF4	Kruppel like factor 4	protein_coding	9314
ENSG00000128266	1.533595417	1.196371477	0.075041773	0.052128507	1.004766416	0.196324747	1.014257516	1.029197829	0.793195119	1.647400417	0.17367298	0.432727985	GNAZ	G protein subunit alpha z	protein_coding	2781
ENSG00000166428	4.650073498	1.891093437	1.726401765	1.688639591	7.294527213	6.800379088	0.782731153	2.026888097	4.176620431	1.647077528	0.010659088	0.101451504	PLD4	phospholipase D family member 4	protein_coding	122618
ENSG00000147465	0.458954769	0.312206269	0.13004319	0.151824846	0.609806201	0.774694018	0.146096349	0.242658801	0.142689234	1.64596912	0.00160205	0.040318067	STAR	steroidogenic acute regulatory protein	protein_coding	6770
ENSG00000181577	35.19999705	20.9893831	3.24428748	4.117503782	21.12942188	17.70681812	15.93072511	15.3815831	5.689459693	1.643277583	0.013132408	0.112996954	C6orf223	chromosome 6 open reading frame 223	protein_coding	221416
ENSG00000173597	0.099153392	0.069947722	0.011752056	0.007774935	0.057605256	0.056202001	0.051795547	0.040203486	-1.736738255	1.639848346	0.013850764	0.116042976	SULT1B1	sulfotransferase family 1B member 1	protein_coding	27284
ENSG00000184156	0.04272306	0.046500119	0.0432947	0.01356771	0.072307095	0.049999395	0.006695275	0.012755892	-1.416948589	1.636267228	0.006615565	0.079365245	KCNQ3	potassium voltage-gated channel subfamily Q member 3	protein_coding	3786
ENSG00000160683	5.224739054	4.495570351	2.321671546	2.620189838	4.545024535	2.617949144	0.668787153	0.637089284	3.338383368	1.635477372	0.008250549	0.088877438	CXCR5	C-X-C motif chemokine receptor 5	protein_coding	643
ENSG00000256226	0.878497263	0.4183215	0.234276756	0.23248951	0.616487162	0.39542986	0.068836141	0.13114716	-2.343935096	1.634857929	0.007027378	0.081364763	AC092747.1	novel transcript	lincRNA	NA
ENSG00000207954	28.10525713	35.6388187	13.97141379	25.13000253	37.62110161	54.04208087	5.559039879	9.233289945	1.065553446	1.634403199	0.00314927	0.05503872	MIR138-1	microRNA 138-1	miRNA	406929
ENSG00000211832	7.003575402	6.125421964	0	1.059118881	2.065030527	1.351052022	3.919835812	0.995746955	-3.171590202	1.633405633	0.107791607	0.338941701	TRAJ59	T cell receptor alpha joining 59 (non-functional)	TR_J_gene	NA
ENSG00000152580	0.006910665	0.00313401	0.004914478	0	0.146438082	0.006221268	0	0.038973979	-3.365212076	1.632381551	0.336163364	0.607641306	IGSF10	immunoglobulin superfamily member 10	protein_coding	285313
ENSG00000137699	0.187705926	0.136679997	0.07896351	0.02238889	0.584950515	0.278461104	0.149151709	0.215754919	0.624968532	1.631214156	0.051370809	0.229339419	TRIM29	tripartite motif containing 29	protein_coding	23650
ENSG00000064309	0.191135313	0.0520083	0.065243866	0.029675312	0.174631449	0.364784046	0.011981385	0.197834253	-0.089342381	1.630491191	0.092094353	0.310998797	CDON	cell adhesion associated, oncogene regulated	protein_coding	50937
ENSG00000168509	0.03351587	0.106396908	0.035751912	0.023652779	0.230586535	0.160919347	0.017507952	0.055593813	-2.655495294	1.629766705	0.060445898	0.250067326	HJV	hemojuvelin BMP co-receptor	protein_coding	148738
ENSG00000140479	0.061214119	0.013880403	0.019589423	0.021599977	0.224050899	0.016532248	0.009593072	0.010153776	-1.530360074	1.629535548	0.179005423	0.43930957	PCSK6	proprotein convertase subtilisin/kexin type 6	protein_coding	5046
ENSG00000137709	0.365875271	0.453530114	0.143104492	0.120495692	1.876147825	0.234223014	0.108304267	0.396500593	0.975874906	1.628085075	0.070672775	0.270897493	POU2F3	POU class 2 homeobox 3	protein_coding	25833
ENSG00000133020	0.071547865	0.012167698	0.009540156	0.004733688	0.084912032	0.03220518	0.049054724	0.01335135	-2.652399306	1.627047953	0.071878693	0.273841584	MYH8	myosin heavy chain 8	protein_coding	4626
ENSG00000130203	0.271247557	0.083871592	0.06576002	0.169671715	0.366446312	0.332984067	0.057965623	0.049082917	-1.698157352	1.626399216	0.026902095	0.162755895	APOE	apolipoprotein E	protein_coding	348
ENSG00000270025	0.436534643	0.1048076	0.027391674	0.054365418	0.40279873	0.161818018	0.080483321	0.178893702	-2.698008054	1.623462826	0.044380752	0.212627046	BMS1P7	BMS1, ribosome biogenesis factor pseudogene 7	transcribed_unprocessed_pseudogene	NA
ENSG00000263080	0.428790331	0.1620482	0.101643883	0.025217116	0.295004361	0.193007432	0.186658848	0.071124782	-2.494502703	1.622852852	0.018575745	0.134530581	AC009121.2		antisense	105371083
ENSG00000186081	0.937804016	0.881992259	0.208130771	0.073289447	0.5871769	1.082226666	2.199564904	0.256824762	1.144568195	1.62133261	0.060962859	0.251136379	KRT5	keratin 5	protein_coding	3852
ENSG00000267462	0.199307197	0.041716835	0.016354166	0.048688212	0.151888738	0.51067006	0.048052471	0.152583245	-2.474081382	1.617620404	0.10433019	0.332516971	AC090377.1	novel transcript	lincRNA	NA
ENSG00000115756	8.623449985	3.458992489	1.55237931	1.526781763	4.441156563	2.242005519	0.726272609	1.711305373	3.864511517	1.615020053	0.009508392	0.095538886	HPCAL1	hippocalcin like 1	protein_coding	3241
ENSG00000188620	52.78398005	55.11313163	12.97090334	16.55313422	44.12933267	18.30658212	3.572965431	24.75360716	4.653884577	1.614405553	0.021998418	0.147016678	HMX3	H6 family homeobox 3	protein_coding	340784
ENSG00000126603	0.120894119	0.057567179	0.019343952	0.012797588	0.099809039	0.010883391	0.009472863	0.018047774	-2.797897666	1.61371164	0.118487825	0.355563452	GLIS2	GLIS family zinc finger 2	protein_coding	84662
ENSG00000229162	3.557913915	2.375468518	1.265094481	0.836962237	2.447816674	2.520865357	0.516271058	0.885243329	0.318777961	1.612098477	0.000241157	0.016971621	AL445471.1	novel transcript	antisense	NA
ENSG00000273837	0.714020903	1.376196124	0.444300191	0.377923477	0.392992594	0.267829696	0	0.059218431	-2.792047249	1.611112328	0.095013125	0.316674458	AC018755.4	novel transcript, sense intronic to AC018755.18	sense_intronic	NA
ENSG00000165457	1.297272441	0.571013912	0.305254671	0.302925951	0.882013039	0.704149994	0.089691158	0.417707409	-0.607000032	1.610462229	0.005885542	0.074741623	FOLR2	folate receptor beta	protein_coding	2350
ENSG00000168743	5.771951059	3.725121744	1.168281536	1.042497103	0.958887152	2.639819154	0.145335747	1.999795871	3.15222097	1.608822754	0.089293337	0.306247336	NPNT	nephronectin	protein_coding	255743
ENSG00000166920	0.346084153	0.104633542	0.061528913	0.081412697	0.396838607	0.207706218	0.060262245	0.095676754	-2.299300617	1.605914944	0.014726137	0.119075798	C15orf48	chromosome 15 open reading frame 48	protein_coding	84419
ENSG00000170525	30.37615506	24.23118345	10.95801361	7.455406999	25.26794861	14.33520555	3.870597442	8.952927969	6.298929001	1.605739901	0.001188993	0.034756048	PFKFB3	6-phosphofructo-2-kinase/fructose-2,6-biphosphatase 3	protein_coding	5209
ENSG00000100079	0.554630971	0.31070981	0.104405945	0	0.619509158	0.029370696	0.15338488	0.162350047	-2.949854755	1.604724746	0.233090818	0.504506032	LGALS2	galectin 2	protein_coding	3957
ENSG00000142798	1.241464537	0.361353881	0.149619302	0.146898338	0.562978605	0.249852086	0.095874022	0.311858442	2.364361843	1.602780538	0.02529482	0.15741212	HSPG2	heparan sulfate proteoglycan 2	protein_coding	3339
ENSG00000204257	83.71716632	75.50658266	43.39463783	39.55395236	80.24966147	73.62860299	9.572814498	24.71016407	6.814933604	1.60090492	0.004276131	0.063720928	HLA-DMA	major histocompatibility complex, class II, DM alpha	protein_coding	3108
ENSG00000274070	0.654038956	1.159470922	0.507399107	0.251764136	0.818133885	0.927795079	0.186357565	0.216974942	-0.560580885	1.599567206	0.001205317	0.035092933	CASTOR2	cytosolic arginine sensor for mTORC1 subunit 2	protein_coding	729438
ENSG00000113916	0.209268167	0.123787578	0.213524049	0.13484235	0.368074825	0.368592839	0.042776248	0.031693529	-0.239267774	1.599075249	0.033590718	0.183745792	BCL6	B cell CLL/lymphoma 6	protein_coding	604
ENSG00000180772	0.13122591	0.114771959	0	0	0.332755093	0.008438215	0.088135101	0.401131927	-2.696438344	1.597459243	0.372052208	0.637995987	AGTR2	angiotensin II receptor type 2	protein_coding	186
ENSG00000239218	0.081984191	0.139425386	0	0.021696669	0.236898798	0.258319506	0.224840355	0.183586123	-2.845450656	1.597221344	0.11666998	0.352937441	RPS20P22	ribosomal protein S20 pseudogene 22	transcribed_processed_pseudogene	NA
ENSG00000232759	0.055538221	0.090672365	0.402855836	0.258682819	0.311792438	0.739967637	0	0.011054756	-1.896975013	1.593510766	0.281673958	0.557363655	AC002480.1		antisense	100506178
ENSG00000175793	0.552554813	0.668227851	0.087321336	0.389948315	1.385447754	1.529145243	0.448999375	0.651761643	-0.430360154	1.589417741	0.033544152	0.183632288	SFN	stratifin	protein_coding	2810
ENSG00000233421	0.117564854	0.142176138	0.069671279	0.082967727	0.237258827	0.176394606	0.020471096	0.039001694	-2.314384494	1.589076326	0.006413878	0.077875551	LINC01783	long intergenic non-protein coding RNA 1783	lincRNA	100132147
ENSG00000168619	0.190685582	0.09608505	0.007533605	0.014952267	0.291533722	0.025431567	0.232423206	0.063259218	-1.908225998	1.588154336	0.192719167	0.458465362	ADAM18	ADAM metallopeptidase domain 18	protein_coding	8749
ENSG00000127946	2.498315516	1.621495594	0.782117497	0.910300434	2.28179761	4.077149952	1.059183156	0.702683934	3.704313472	1.587205161	0.000713658	0.028306221	HIP1	huntingtin interacting protein 1	protein_coding	3092
ENSG00000284543	1.648587357	1.746566295	0.049743369	0.043556372	1.234237376	0.249412325	2.041912847	2.650842599	2.489155505	1.585169568	0.28485314	0.560184033	LINC01226	long intergenic non-protein coding RNA 1226	processed_transcript	NA
ENSG00000104369	0.240643637	0.033579289	0.026328041	0.019595393	0.09169528	0.02221922	0	0.055268732	-2.596301615	1.585128877	0.164277464	0.420224982	JPH1	junctophilin 1	protein_coding	56704
ENSG00000166444	0.157211095	0.185540758	0.099003366	0.086217713	0.414396113	0.351262158	0.032651556	0.156462553	1.054630162	1.58497718	0.012015015	0.108065497	ST5	suppression of tumorigenicity 5	protein_coding	6764
ENSG00000260086	0.506244909	0.267847707	0.030001084	0.119088849	0.220585249	0.253190384	0.110187993	0.167944827	-1.580658244	1.584853028	0.01521001	0.121424021	AC007611.1	novel transcript	lincRNA	NA
ENSG00000259803	0.082800891	0.01408143	0.110406287	0.076694816	0.367433018	0.326116005	0	0.041203322	-2.389306937	1.58432969	0.22742882	0.498009604	SLC22A31	solute carrier family 22 member 31	protein_coding	146429
ENSG00000111087	0.29558382	0.349691073	0.109670946	0.068021431	0.302386487	0.283450971	0.070489911	0.159878495	-0.434852688	1.582855179	0.000310978	0.018798776	GLI1	GLI family zinc finger 1	protein_coding	2735
ENSG00000175538	0.007346693	0.019990499	0	0.007777049	0.248679771	0.059524185	0.103619266	0.021935138	-3.209825249	1.582097056	0.263501935	0.538434147	KCNE3	potassium voltage-gated channel subfamily E regulatory subunit 3	protein_coding	10008
ENSG00000170271	0.179543334	0.015266906	0.035910325	0.023757582	0.101907627	0.080816183	0.017585528	0.022336057	-1.663059475	1.579605326	0.07965995	0.289896611	FAXDC2	fatty acid hydroxylase domain containing 2	protein_coding	10826
ENSG00000103740	1.486907321	0.308131797	0.059522806	0.072967242	0.32247597	0.112286705	0.149172853	0.29400548	0.775110675	1.579551731	0.120096764	0.358174412	ACSBG1	acyl-CoA synthetase bubblegum family member 1	protein_coding	23205
ENSG00000142920	0.061778756	0.061637117	0.021966794	0.013079529	0.078206065	0.063031242	0.006454372	0.05738563	-1.997168037	1.579293597	0.009543766	0.095702265	AZIN2	antizyme inhibitor 2	protein_coding	113451
ENSG00000165409	0.027261874	0	0.005816135	0	0.02025643	0.046630315	0.046995307	0.002713207	-3.311575596	1.57868903	0.257303511	0.531676867	TSHR	thyroid stimulating hormone receptor	protein_coding	7253
ENSG00000172965	0.171234507	0.140341117	0.125440227	0.126667189	0.270816437	0.189440317	0.025864809	0.03079865	0.493452242	1.578400492	0.013082733	0.112751393	MIR4435-2HG	MIR4435-2 host gene	lincRNA	541471
ENSG00000130529	0.024543117	0.011130385	0.052361068	0.004330135	0.310692661	0.007364911	0.006410392	0.004071043	-2.946785426	1.576537482	0.310973789	0.584833092	TRPM4	transient receptor potential cation channel subfamily M member 4	protein_coding	54795
ENSG00000168032	0	0	0.007973448	0.015825241	0.0863953	0.316267297	0.011713953	0	-3.991126846	1.576204742	0.389072133	0.653372963	ENTPD3	ectonucleoside triphosphate diphosphohydrolase 3	protein_coding	956
ENSG00000134955	8.806724779	6.651337176	1.325239366	1.485692268	7.816842287	3.500308377	3.721106104	3.021469178	4.561982585	1.575937948	0.004722844	0.066875101	SLC37A2	solute carrier family 37 member 2	protein_coding	219855
ENSG00000285163	0.917551337	0.55073724	0.187117149	0.385663169	0.579281291	0.850312461	0.148021772	0.241724785	-0.289193375	1.573641347	0.001170712	0.034531807	AC092723.5	novel transcript	lincRNA	NA
ENSG00000230033	0.356114004	0.692138075	0.054267497	1.077070048	1.092016143	0.961765846	0.239176422	0.151893603	-2.104760862	1.573540676	0.066857319	0.263925471	AC006357.1	novel transcript	lincRNA	NA
ENSG00000145536	0.654265444	0.169250957	0.127787321	0.087793242	0.730350896	0.165914627	0.079426317	0.183422601	0.227102971	1.573375374	0.047725074	0.221265553	ADAMTS16	ADAM metallopeptidase with thrombospondin type 1 motif 16	protein_coding	170690
ENSG00000144893	0.894822456	0.270860247	0.109610109	0.752352932	1.010930548	1.34709062	0.134192018	0.409061908	2.490534243	1.572229956	0.054128303	0.23538697	MED12L	mediator complex subunit 12 like	protein_coding	116931
ENSG00000145555	0.119949512	0.034217784	0.016509943	0.008191996	0.041528366	0.033091728	0.027286976	0.019254578	-1.277134654	1.563838319	0.02766054	0.165012095	MYO10	myosin X	protein_coding	4651
ENSG00000158856	0.048314403	0.082165285	0.019326654	0.025572287	0.104705773	0.048931462	0.018928785	0.018031635	-2.448521125	1.563189062	0.006325523	0.077368081	DMTN	dematin actin binding protein	protein_coding	2039
ENSG00000159363	31.2821035	23.00444022	7.273952084	7.719289067	24.53553461	17.96721723	8.196061036	9.043611549	6.180773734	1.562792339	9.39E-06	0.005327611	ATP13A2	ATPase cation transporting 13A2	protein_coding	23400
ENSG00000099953	0.130476192	0.106508496	0.094643102	0.04972293	0.137881482	0.150348911	0.008178946	0.04674778	-1.370905831	1.561707346	0.010195217	0.099094345	MMP11	matrix metallopeptidase 11	protein_coding	4320
ENSG00000197461	2.856915003	1.487454912	0.548414174	0.826679155	2.605788943	0.785048778	0.683303588	0.388607581	2.06798258	1.561509708	0.012933367	0.112143488	PDGFA	platelet derived growth factor subunit A	protein_coding	5154
ENSG00000229140	0.226714121	0.059503521	0.031420101	0.029290682	0.10021863	0.044997867	0.032172054	0.027538087	0.657543498	1.560758106	0.021324664	0.144781105	CCDC26	CCDC26 long non-coding RNA	lincRNA	137196
ENSG00000065534	0.037778117	0.014921856	0.02339914	0.015480422	0.123750916	0.360938786	0.047744651	0.032746855	-0.000487567	1.5600482	0.178524648	0.438684645	MYLK	myosin light chain kinase	protein_coding	4638
ENSG00000186318	0.66125552	1.042770026	0.088171474	0.123293811	0.604861515	0.209704319	0.270844844	0.351488981	1.179765034	1.558812523	0.035459794	0.18910276	BACE1	beta-secretase 1	protein_coding	23621
ENSG00000169302	0.037552344	0.009289152	0.007283215	0.003613827	0.025365976	0.058392492	0.016049877	0.013590379	-2.823214271	1.558013513	0.048068734	0.221829305	STK32A	serine/threonine kinase 32A	protein_coding	202374
ENSG00000154127	0.224840119	0.179459705	0.140706448	0.072989993	0.232651092	0.221302051	0.042282548	0.053704696	0.160212687	1.557327252	0.000835711	0.030869577	UBASH3B	ubiquitin associated and SH3 domain containing B	protein_coding	84959
ENSG00000169245	5.513018538	11.78206163	0.465565287	1.556256315	11.96664119	0.434266721	1.151951749	4.069353627	1.518650335	1.555925572	0.262148238	0.536901935	CXCL10	C-X-C motif chemokine ligand 10	protein_coding	3627
ENSG00000159217	0.145315155	0.137181478	0.028471223	0.025114686	0.127315967	0.280325867	0.185900655	0.091496344	-0.127869801	1.555582621	0.024598781	0.155483824	IGF2BP1	insulin like growth factor 2 mRNA binding protein 1	protein_coding	10642
ENSG00000005961	0.043798256	0.052967079	0.005191144	0.020606168	0.088389705	0.118287026	0.061011316	0.043589715	-2.018727931	1.555231125	0.041022633	0.204337527	ITGA2B	integrin subunit alpha 2b	protein_coding	3674
ENSG00000108702	0.547576841	0.869147711	1.362920856	0.338130859	1.092512772	0.534030698	0.071510518	0.045414135	-1.97495389	1.553373737	0.085685669	0.299755694	CCL1	C-C motif chemokine ligand 1	protein_coding	6346
ENSG00000130635	4.84311953	1.152930437	0.136495681	0.189124991	5.405658963	0.165183588	1.146417974	2.614269599	3.317031377	1.553130671	0.321824033	0.594940921	COL5A1	collagen type V alpha 1 chain	protein_coding	1289
ENSG00000163191	37.34259322	27.67249452	6.949751052	8.831182432	37.35640224	18.95446513	8.653614001	17.75211814	3.531412603	1.55237003	0.001714207	0.041758419	S100A11	S100 calcium binding protein A11	protein_coding	6282
ENSG00000207442	12.09992715	12.6336828	5.403007678	2.383017482	12.77737639	11.14617918	5.732759875	3.920753635	-0.519967223	1.551729924	0.000316782	0.018988233	SNORD116-6	small nucleolar RNA, C/D box 116-6	snoRNA	100033418
ENSG00000259868	0.213829479	0.145458569	0.019007943	0.132040546	0.235380788	0.240622722	0.139624758	0.053202839	-2.343397312	1.550565456	0.015677463	0.123355971	AL163952.1	novel transcript	processed_transcript	NA
ENSG00000179088	0.595649124	0.255121699	0.194146458	0.134281916	0.204900947	0.397205984	0.086431659	0.065868112	-0.060383201	1.549684992	0.011013222	0.10307506	C12orf42	chromosome 12 open reading frame 42	protein_coding	374470
ENSG00000103313	0.02802842	0.030506355	0.011959345	0.011868109	0.069419993	0.090836451	0.026354572	0.016736979	-2.724641518	1.549436048	0.022857949	0.150296387	MEFV	MEFV, pyrin innate immunity regulator	protein_coding	4210
ENSG00000242444	5.184149456	6.45824836	1.465787054	1.12401287	5.620702744	6.381963654	3.083302065	3.325679714	1.58821087	1.547814913	0.001038277	0.03336828	AC007207.1	ribosomal protein L18 (RPL18) pseudogene	transcribed_processed_pseudogene	NA
ENSG00000213999	1.797995819	1.710345094	1.044737415	0.943922509	1.979211077	2.513483144	0.412346365	0.465544031	1.091073328	1.546455355	0.00074808	0.02892064	MEF2B	myocyte enhancer factor 2B	protein_coding	100271849
ENSG00000071073	4.235807286	4.411830399	1.888153877	2.212271681	5.430837293	4.462259668	1.019889991	1.351237924	4.687121633	1.546022522	5.69E-05	0.009124505	MGAT4A	alpha-1,3-mannosyl-glycoprotein 4-beta-N-acetylglucosaminyltransferase A	protein_coding	11320
ENSG00000169554	0.513152065	0.523611375	0.279443609	0.235087366	0.818826056	0.664796529	0.1875289	0.170593889	3.191600322	1.545264283	8.93E-05	0.011013071	ZEB2	zinc finger E-box binding homeobox 2	protein_coding	9839
ENSG00000158715	5.421730576	6.621809481	0.840662459	1.444487096	5.753302231	3.448795679	3.030407913	2.745162999	3.492347883	1.544890805	0.003698762	0.05956822	SLC45A3	solute carrier family 45 member 3	protein_coding	85414
ENSG00000132681	0.146159912	0.087728831	0.073369932	0.036405105	0.166806094	0.089009474	0.013473656	0.047061879	-1.210524029	1.544696915	0.008880721	0.092351706	ATP1A4	ATPase Na+/K+ transporting subunit alpha 4	protein_coding	480
ENSG00000111424	11.96909943	8.725001817	3.935923817	2.943282783	8.549095362	6.514766181	1.835428231	3.368938014	4.838886037	1.543496718	0.000249096	0.017257983	VDR	vitamin D receptor	protein_coding	7421
ENSG00000225611	0.210809962	0.122918166	0.160624531	0.095639498	0.621581095	0.840453766	0.283172085	0.059944633	-2.274449917	1.543377966	0.076234239	0.282577268	LINC02158	long intergenic non-protein coding RNA 2158	antisense	729083
ENSG00000171951	0.248379835	0.121652367	0.063588174	0.073620253	0.205060038	0.259378137	0.077848891	0.059327329	-1.575760197	1.543132348	0.001763364	0.042217508	SCG2	secretogranin II	protein_coding	7857
ENSG00000133069	0.371971011	0.177453211	0.133980162	0.132958057	0.558355894	0.256583914	0.022711495	0.201927226	-0.011173688	1.542467826	0.030877321	0.17561177	TMCC2	transmembrane and coiled-coil domain family 2	protein_coding	9911
ENSG00000224367	0.068259737	0.023217013	0.054610311	0.090322836	0.154975127	0.230438437	0	0.025475522	-2.51457638	1.54239266	0.142634014	0.391138816	OACYLP	O-acyltransferase like, pseudogene	transcribed_unitary_pseudogene	NA
ENSG00000253837	0.23083898	0.107239568	0.048046754	0.047680216	0.227764518	0.091234026	0.035293228	0.072844348	-1.209641984	1.540159986	0.011118825	0.103563778	AC090197.1		processed_transcript	100507156
ENSG00000175505	1.887545891	2.046976454	1.619534453	1.129369298	3.466741882	2.6350645	0.857402061	0.34031858	1.521251586	1.539915311	0.006850772	0.080411787	CLCF1	cardiotrophin like cytokine factor 1	protein_coding	23529
ENSG00000282556	0.313522667	0.138340772	0.036155635	0.071759623	0.223862782	0.213591662	0.079675458	0.126498594	-1.276093487	1.539901673	0.005345748	0.071762094	AC068733.3		processed_transcript	101927825
ENSG00000203697	0.11966818	0.198203176	0.044400679	0.077108424	0.249140047	0.210776606	0.057076192	0.077672865	-0.784566938	1.539002499	0.00189312	0.043720004	CAPN8	calpain 8	protein_coding	388743
ENSG00000249242	0.022076103	0.010011586	0.007849643	0.023369281	0.139731295	0.079495297	0.011532069	0.014647326	-3.244841749	1.538801832	0.120353093	0.358538971	TMEM150C	transmembrane protein 150C	protein_coding	441027
ENSG00000168062	0.664896399	0.400607766	0.162115561	0.130714039	1.074338667	0.718280822	0.625189003	0.302505404	0.250416803	1.538660107	0.011074946	0.103398046	BATF2	basic leucine zipper ATF-like transcription factor 2	protein_coding	116071
ENSG00000114812	0.036584224	0.114478363	0.023414985	0.023236357	0.114773636	0.141618942	0.045865901	0.036410032	-1.288926057	1.537832565	0.024863179	0.156137545	VIPR1	vasoactive intestinal peptide receptor 1	protein_coding	7433
ENSG00000141449	0.010220882	0.013905612	0.005451389	0.027049007	0.042191316	0.07821073	0.004004373	0.007629162	-2.492026883	1.535319383	0.112078132	0.345807065	GREB1L	GREB1 like retinoic acid receptor coactivator	protein_coding	80000
ENSG00000135625	0.068187945	0.01546173	0.036368583	0.024060757	0.150120856	0.133002176	0	0.045242184	-3.183101577	1.53463745	0.100668713	0.325628265	EGR4	early growth response 4	protein_coding	1961
ENSG00000162849	4.7845713	4.345592003	2.638919532	3.262068504	4.694901315	4.589243151	0.317440567	1.661306625	5.223244143	1.533430769	0.023049808	0.150923552	KIF26B	kinesin family member 26B	protein_coding	55083
ENSG00000111052	5.009179758	5.441213683	0.793024232	0.791182846	9.498593398	5.289681823	6.205281804	6.16835564	4.641498211	1.533207204	0.053506206	0.234384358	LIN7A	lin-7 homolog A, crumbs cell polarity complex component	protein_coding	8825
ENSG00000143067	10.26749122	11.2787476	3.183998177	2.677526486	9.967694664	7.318354791	3.023273485	4.463972512	4.820938673	1.53082732	3.37E-05	0.007828959	ZNF697	zinc finger protein 697	protein_coding	90874
ENSG00000256894	0.523269556	0.622924268	0.139544992	0.103860326	1.296019159	1.501532392	1.486310625	0.585875327	-1.073817456	1.530022743	0.070804625	0.271197894	AC022509.3	novel transcript, antisense to SSPN	antisense	NA
ENSG00000070159	0.156758366	0.099281477	0.04612873	0.028610515	0.071403157	0.031630433	0	0.075316128	-1.268765396	1.529084257	0.153307479	0.405292584	PTPN3	protein tyrosine phosphatase, non-receptor type 3	protein_coding	5774
ENSG00000137801	0.56340184	0.048157936	0.025172344	0.068695852	0.024352839	0.021243884	0	0.023485624	-1.684636082	1.528635423	0.343668407	0.614045059	THBS1	thrombospondin 1	protein_coding	7057
ENSG00000175920	0.033507555	0.136762088	0.042891651	0.007094073	0.160448415	0.054296807	0.02100433	0.046687218	-2.348785634	1.528039181	0.076796256	0.283485861	DOK7	docking protein 7	protein_coding	285489
ENSG00000141441	0.046403182	0.024281535	0	0	0.055991578	0.01285356	0.044750768	0.120784316	-2.747883854	1.527387739	0.268852451	0.544053337	GAREM1	GRB2 associated regulator of MAPK1 subtype 1	protein_coding	64762
ENSG00000128512	0.401718257	0.12145371	0.145345715	0.059684236	0.184252659	0.120547819	0.029452458	0.049098924	0.282733484	1.524590518	0.025332319	0.157496113	DOCK4	dedicator of cytokinesis 4	protein_coding	9732
ENSG00000155158	0.495665887	0.25890545	0.16286917	0.163969093	0.374506683	0.490044098	0.114435574	0.114517425	1.507970118	1.523941055	0.00033492	0.019580458	TTC39B	tetratricopeptide repeat domain 39B	protein_coding	158219
ENSG00000124374	2.310305093	1.715001085	1.027997002	0.828875646	2.433046001	2.897048004	0.667477058	0.74074439	3.098155661	1.523341355	4.73E-05	0.00810511	PAIP2B	poly(A) binding protein interacting protein 2B	protein_coding	400961
ENSG00000127585	0.555309814	0.29483104	0.216716277	0.107531498	0.436094689	0.445044461	0.106127417	0.168495662	-0.002005617	1.522961762	0.000818198	0.030614701	FBXL16	F-box and leucine rich repeat protein 16	protein_coding	146330
ENSG00000176845	0.792102778	0.965698665	0.395040927	0.348468664	0.917232143	0.814952933	0.145090648	0.317380122	0.4016147	1.521513229	0.000288273	0.01827697	METRNL	meteorin like, glial cell differentiation regulator	protein_coding	284207
ENSG00000102104	0.178283268	0.189826563	0.074417322	0.11487717	0.236782266	0.237257916	0.048590217	0.054001772	-1.195574375	1.52084319	0.000779188	0.029620147	RS1	retinoschisin 1	protein_coding	6247
ENSG00000111058	0.200228084	0.146485862	0.026194569	0.033993117	0.311898884	0.164949083	0.248659188	0.137236364	0.80887578	1.520705525	0.038853714	0.197734178	ACSS3	acyl-CoA synthetase short chain family member 3	protein_coding	79611
ENSG00000008056	0.219107147	0.211553035	0.143250858	0.067338014	0.175057533	0.222700883	0.033229377	0.056274553	-1.108867437	1.514483119	0.002299795	0.047324327	SYN1	synapsin I	protein_coding	6853
ENSG00000277196	0.1235558	0.045845154	0.023963444	0	0.194739677	0.13145371	0.228833658	0.122967503	-2.467032223	1.513835937	0.159620574	0.414020108	AC007325.2	proline dehydrogenase 1, mitochondrial	protein_coding	102724788
ENSG00000184792	0.548339635	0.756992446	0.288160409	0.17072364	1.025241425	0.9981653	0.170600615	0.682160974	1.668060408	1.513313082	0.006988992	0.08131848	OSBP2	oxysterol binding protein 2	protein_coding	23762
ENSG00000164932	0.015210468	0.041387986	0.032450497	0.112710286	0.464631869	0.39709975	0	0.06055218	-2.928951055	1.510818201	0.294292368	0.569760919	CTHRC1	collagen triple helix repeat containing 1	protein_coding	115908
ENSG00000095932	0.234432097	0.049068801	0.134654397	0	0.26798527	0.03246854	0	0.10768425	-3.329147137	1.509467586	0.219298962	0.488682181	SMIM24	small integral membrane protein 24	protein_coding	284422
ENSG00000164949	5.121194487	2.720353561	1.621446413	0.669548718	3.688980516	1.662283794	0.863311271	1.309738159	2.24971227	1.508887785	0.007482344	0.083902127	GEM	GTP binding protein overexpressed in skeletal muscle	protein_coding	2669
ENSG00000165695	0.207722302	0.134575364	0.063308768	0.052354833	0.302155327	0.044523867	0.046504094	0.029533322	-2.07091135	1.508634155	0.076700286	0.283412539	AK8	adenylate kinase 8	protein_coding	158067
ENSG00000270792	0.506904597	3.678126715	1.35180802	0.111791281	1.517046664	0.722532903	0.132397895	0.777757004	-0.216666735	1.508233297	0.143025943	0.391939205	AL050403.2	novel transcript, antisense to JAG1	antisense	NA
ENSG00000152785	0.037689279	0.14101076	0	0	0.081679268	0.012723545	0.051681128	0.281323695	-2.526251878	1.507881375	0.342588148	0.613141699	BMP3	bone morphogenetic protein 3	protein_coding	651
ENSG00000166793	0.290731381	0.090645258	0.032304979	0.032058531	0.210021939	0.076337468	0.066443854	0.090420968	-1.33473845	1.507758309	0.039505928	0.199814412	YPEL4	yippee like 4	protein_coding	219539
ENSG00000249069	2.12082894	0.699493071	0.342776062	0.544257759	0.601331649	1.349980608	0.20143169	0.383769247	-0.35881187	1.505592492	0.021674207	0.145705486	LINC01033	long intergenic non-protein coding RNA 1033	lincRNA	104355136
ENSG00000183470	0.055310792	0.165551945	0.035400542	0	0.219187515	0	0.034671766	0.011009487	-3.567094442	1.505073678	0.358935737	0.627711006	FLJ40288	uncharacterized FLJ40288	lincRNA	286023
ENSG00000105492	2.971202024	6.656307738	4.367763688	2.022740062	3.328447183	0.671062761	0.065813023	0.532896835	1.861037721	1.504669618	0.231000658	0.502203995	SIGLEC6	sialic acid binding Ig like lectin 6	protein_coding	946
ENSG00000260064	0.325859962	0.620670018	0.173800006	0.034494825	0.376637655	0.410693739	0.255333093	0.19458505	-2.209772326	1.502886538	0.017642508	0.131271633	AC092332.1	novel transcript, sense intronic to CDYL2	sense_intronic	NA
ENSG00000204718	0.571518847	0.622045672	0.162572869	0	0.283104326	0.343003334	0.597097698	0.303358734	-2.370087721	1.500850647	0.118416018	0.355513482	CNN2P12	calponin 2 pseudogene 12	processed_pseudogene	NA
ENSG00000198944	0.386992955	0.171687318	0.053844985	0.053434213	0.382008139	0.151472665	0.263682509	0.100474	-0.975136731	1.500778658	0.027482134	0.164453521	SOWAHA	sosondowah ankyrin repeat domain family member A	protein_coding	134548
ENSG00000198759	0.11398224	0.112781072	0.066320002	0.01096901	0.068438296	0.233208059	0.016238675	0.103126842	-2.401888669	1.498808725	0.059557274	0.248221626	EGFL6	EGF like domain multiple 6	protein_coding	25975
ENSG00000160886	0.046702034	0.054461643	0.028467316	0.028250145	0.165243243	0.282289457	0.031366431	0.073039478	-1.883751791	1.497321164	0.080939479	0.292265689	LY6K	lymphocyte antigen 6 family member K	protein_coding	54742
ENSG00000164142	0.027386244	0.037259258	0	0.005798096	0.104005187	0.083824396	0.017167164	0.348874845	-2.540981439	1.497272696	0.258886805	0.533293324	FAM160A1	family with sequence similarity 160 member A1	protein_coding	729830
ENSG00000270504	0.273953692	0.119801806	0.093931318	0.165715087	0.525045791	0.642985279	0.045998798	0.214224444	-0.867907743	1.496874699	0.056632359	0.240972665	AL391422.4	novel transcript, antisense to PXDC1	antisense	NA
ENSG00000145113	0.012667663	0.020681378	0.016215357	0.014750683	0.085758079	0.087810462	0.03374827	0.006303674	-0.926743932	1.493207716	0.120130009	0.358174412	MUC4	mucin 4, cell surface associated	protein_coding	4585
ENSG00000259867	0.018069425	0.03687545	0.019274944	0.0191279	0.208851248	0.211469012	0.042475813	0.03596678	-2.692184359	1.492986789	0.161710211	0.416574596	AC105411.1		antisense	NA
ENSG00000011028	0.858455744	0.144652822	0.172224151	0.075033787	0.198315177	0.255242481	0.043198191	0.137169223	0.183462352	1.492763516	0.057781066	0.244150743	MRC2	mannose receptor C type 2	protein_coding	9902
ENSG00000126351	1.249955547	0.285189929	0.256731504	0.217789786	0.775565999	0.712898839	0.322419028	0.21248516	1.511695912	1.491209626	0.009925701	0.09777677	THRA	thyroid hormone receptor alpha	protein_coding	7067
ENSG00000256546	0.103275006	0.160579057	0.031475741	0.093706859	0.158345323	0.225790234	0.046241646	0.044049975	-2.477316211	1.490300908	0.008401498	0.089656553	AC156455.1		processed_transcript	100506691
ENSG00000136634	17.72505812	16.28708485	5.107994266	6.104063341	19.1768988	34.00137139	15.18531661	7.660089567	4.776955596	1.488746615	0.002427603	0.048587172	IL10	interleukin 10	protein_coding	3586
ENSG00000091137	0.0093151	0.01900993	0.014904849	0.019721524	0.130737795	0.142559282	0.007299005	0.023176869	-2.560087312	1.48835555	0.202930066	0.471045868	SLC26A4	solute carrier family 26 member 4	protein_coding	5172
ENSG00000075426	1.411647027	0.780548391	0.382496003	0.28368463	2.025501509	0.910643419	0.585592909	0.601037704	2.383415083	1.486034844	0.004358378	0.06467554	FOSL2	FOS like 2, AP-1 transcription factor subunit	protein_coding	2355
ENSG00000090975	0.878737001	0.365078091	0.125820504	0.146711261	0.508807653	0.430047778	0.277268159	0.243583553	1.519494746	1.485795739	0.002804049	0.051850616	PITPNM2	phosphatidylinositol transfer protein membrane associated 2	protein_coding	57605
ENSG00000100321	1.286000973	1.511753788	0.256953047	0.242654448	1.751340718	0.772973528	1.382118435	0.587738459	2.439347838	1.484748504	0.018274011	0.134003131	SYNGR1	synaptogyrin 1	protein_coding	9145
ENSG00000198825	9.10162414	6.3942644	2.555956326	1.758610536	3.912432345	1.297436028	0.294837585	2.30343356	4.157535449	1.484100015	0.107058692	0.33768337	INPP5F	inositol polyphosphate-5-phosphatase F	protein_coding	22876
ENSG00000285847	0.241626036	0.153409495	0.034366179	0.034104007	0.146288388	0.246524698	0.201952185	0.080158521	-2.268002743	1.483752555	0.018347815	0.134303944	AL713852.1	novel transcript	lincRNA	NA
ENSG00000180044	0.07951079	0.270438056	0.084815426	0.063126291	0.098465032	0.331052482	0.04672652	0.029674578	-1.891050293	1.48262392	0.055245521	0.237177477	C3orf80	chromosome 3 open reading frame 80	protein_coding	401097
ENSG00000251131	4.152210165	3.987616468	1.146388609	1.292776211	2.460112317	1.759055073	0.306215022	1.458508198	-0.120585429	1.482344076	0.014562337	0.118199208	AC025171.3	novel transcript	antisense	NA
ENSG00000146776	1.045379971	0.482944661	0.208434293	0.568821533	1.255598308	1.23427031	0.255179185	0.460240365	2.243193641	1.478346802	0.006876593	0.080626164	ATXN7L1	ataxin 7 like 1	protein_coding	222255
ENSG00000253746	0.093473325	0.445099866	0.049854742	0.049474411	0.540194837	0.252445706	0.512698248	0.046514131	-3.174960871	1.478181026	0.104372214	0.332516971	AC091182.2	novel transcript	lincRNA	NA
ENSG00000107130	0.515861765	0.187619277	0.147104009	0.081100992	0.227703877	0.050578238	0.024012607	0.040665786	-0.809986097	1.476990917	0.139721032	0.386305018	NCS1	neuronal calcium sensor 1	protein_coding	23413
ENSG00000154556	1.29236771	1.150055916	0.636401114	0.828175296	1.226816574	0.812001081	0.024668858	1.010485008	3.400461175	1.4763295	0.128473568	0.37090599	SORBS2	sorbin and SH3 domain containing 2	protein_coding	8470
ENSG00000088881	0.058141062	0.049438434	0.085277495	0.069240217	0.582008604	0.15048037	0.045557414	0.021699086	-1.673890182	1.474995093	0.16321818	0.41861932	EBF4	EBF family member 4	protein_coding	57593
ENSG00000198010	0.007128119	0.012122347	0.005702759	0.003772836	0.023539632	0.027272374	0.002792679	0.008867725	-2.733999197	1.473038337	0.036948238	0.192489855	DLGAP2	DLG associated protein 2	protein_coding	9228
ENSG00000175857	0.148563469	0.381786154	0.105650013	0.270847083	0.415656007	0.743016694	0.064671902	0.123213418	-0.487799551	1.472983257	0.046957878	0.219267611	GAPT	GRB2 binding adaptor protein, transmembrane	protein_coding	202309
ENSG00000166928	1.470046531	0.642205997	0.258955935	0.342640557	0.81281581	1.165560606	0.665765423	0.30200513	1.266503071	1.472957166	0.002770409	0.051723037	MS4A14	membrane spanning 4-domains A14	protein_coding	84689
ENSG00000282199	0.519495978	0.22086858	0.034634665	0.103111333	0.241251163	0.438442363	0.356177389	0.129255614	-2.459202736	1.472601033	0.03460297	0.18632167	AC007993.3	novel transcript, antisense to FAM215A	antisense	NA
ENSG00000258072	3.938682317	3.626538482	2.970725871	1.810952902	3.481659717	5.981240614	0.187043712	2.534095343	0.67356746	1.471575928	0.046386432	0.217930442	AC126177.7	programmed cell death 2 (PDCD2) pseudogene	processed_pseudogene	NA
ENSG00000003096	0.069633143	1.089470726	0.132051169	0.171994961	1.603289347	0.982090801	0.442560297	0.242555574	1.349114881	1.470712144	0.211009348	0.479625955	KLHL13	kelch like family member 13	protein_coding	90293
ENSG00000178996	0.836440841	1.265042804	0.766637494	0.567368058	1.2000953	1.012527488	0.146353106	0.278833094	2.06010885	1.468121571	0.007064907	0.081525945	SNX18	sorting nexin 18	protein_coding	112574
ENSG00000276649	0.773263459	0.526016323	0.376563074	0.355895579	1.151893817	1.089585202	0.15806183	0.351330755	-0.285102774	1.467208746	0.003418831	0.056951165	AL117335.1		antisense	NA
ENSG00000278434	0.705514812	0.429411024	0.356487105	0.137576267	0.643778589	0.935986555	0.349148262	0.203255564	-0.742412863	1.46679161	0.004125562	0.062569561	AC023830.3	novel transcript, sense intronic to CDIP1	sense_intronic	NA
ENSG00000149599	0.741079991	0.765879718	0.197630458	0.233838698	0.570647845	0.160372833	0.044668137	0.23403074	0.04906348	1.464378134	0.069672928	0.269291235	DUSP15	dual specificity phosphatase 15	protein_coding	128853
ENSG00000170955	11.68120262	13.47446291	3.619239593	4.344161055	16.94016669	17.32287873	7.69713214	7.235840611	3.901961019	1.463312026	0.000348552	0.019887053	CAVIN3	caveolae associated protein 3	protein_coding	112464
ENSG00000137869	0.102458375	0.082766161	0.030738932	0.047451338	0.09251885	0.115296605	0.025088436	0.03505237	-0.995304404	1.463081165	0.000325618	0.019283828	CYP19A1	cytochrome P450 family 19 subfamily A member 1	protein_coding	1588
ENSG00000186818	3.406606367	1.661065754	0.98360696	1.265319017	2.241511012	1.556442674	0.234149484	0.938941542	2.970425056	1.462450721	0.013716194	0.115687697	LILRB4	leukocyte immunoglobulin like receptor B4	protein_coding	11006
ENSG00000283571	0.706242898	14.05243862	1.035870753	0.186903332	0.291533722	0	0	0	-3.358663704	1.461726787	0.513247395	0.745861777	AC245369.1	novel IG pseudogene	IG_pseudogene	NA
ENSG00000111344	1.91953386	0.450529685	0.341266224	0.273306804	0.917486241	0.090949689	0.070366469	0.1396487	0.556632385	1.461500285	0.20757986	0.475783742	RASAL1	RAS protein activator like 1	protein_coding	8437
ENSG00000174175	0.069663071	0.210616228	0.041283726	0.016387513	0.051122819	0.153299886	0.060650755	0.030813946	-2.156649085	1.461246263	0.048149729	0.222030904	SELP	selectin P	protein_coding	6403
ENSG00000232258	0.475930071	0.207202434	0.08122915	0.201523677	0.502941896	0.119966564	0.059667691	0.075786238	-2.013182795	1.460068547	0.057161377	0.242498334	TMEM114	transmembrane protein 114	protein_coding	283953
ENSG00000105792	0.07980877	0.237268779	0.063061694	0.009387092	0.29284162	0.079830188	0.078748425	0.144148509	-0.30066922	1.458070283	0.114840185	0.350295413	CFAP69	cilia and flagella associated protein 69	protein_coding	79846
ENSG00000143842	0.043688071	0.108969771	0.015534254	0.007707873	0.120228192	0.190094112	0.136930114	0.123193491	-1.035961633	1.457113813	0.132814354	0.377229536	SOX13	SRY-box 13	protein_coding	9580
ENSG00000196668	0.379370428	0.320361052	0.432589477	0.055392174	0.529207823	0.141320696	0	0.312466841	-1.46518506	1.456943773	0.175040117	0.434354605	LINC00173	long intergenic non-protein coding RNA 173	processed_transcript	100287569
ENSG00000160062	0.370365754	0.462328668	0.346199785	0.141465349	0.759697732	1.055252788	0.107705453	0.410402561	1.370170979	1.456584822	0.01892053	0.135895382	ZBTB8A	zinc finger and BTB domain containing 8A	protein_coding	653121
ENSG00000261226	0.498340033	0.486110758	0.220658859	0.348370116	1.016917922	1.320485234	0.206292786	0.355599156	0.40685683	1.456049919	0.008541433	0.090248333	AC092384.3	novel transcript	sense_intronic	NA
ENSG00000268069	0.250127693	0.408361464	0.080044558	0.185345804	0.268453969	0.405315606	0.078396716	0.099574695	-2.205261422	1.455674286	0.004783193	0.067561275	AC004466.1	novel transcript, antisense to HDAC7	antisense	NA
ENSG00000186654	1.688683704	1.814161565	0.961083889	0.50685106	1.704447152	1.367273916	0.371140543	0.614869475	2.355147018	1.45535215	0.000272818	0.017641393	PRR5	proline rich 5	protein_coding	55615
ENSG00000257918	0.400698999	0.363436655	0.071238667	0.141390407	0.468652169	0.33066539	0.104658163	0.232628151	-2.342983585	1.45364782	0.004414954	0.064956294	AC079385.3	novel transcript, antisense to RFX4	antisense	NA
ENSG00000073756	0.317869621	0.272034302	0.016406932	0.027136278	0.165077028	0.032308323	0.056242093	0.198998205	-1.111376276	1.452483399	0.198933173	0.4658219	PTGS2	prostaglandin-endoperoxide synthase 2	protein_coding	5743
ENSG00000185640	0.10626983	0.072290582	0.011335972	0	0.236885485	0.057401109	0.116577336	0.27498598	-2.536922806	1.451584607	0.224482179	0.494500385	KRT79	keratin 79	protein_coding	338785
ENSG00000111981	0.077378777	0.18715484	0.018342483	0.109215314	0.149060765	0.263158446	0.080841935	0.051340231	-1.706866238	1.451332621	0.03976769	0.200473318	ULBP1	UL16 binding protein 1	protein_coding	80329
ENSG00000214944	0.897749724	1.002534324	0.105174767	0.144656501	0.589797155	0.369058585	0.352401196	0.59737166	2.639919099	1.449902477	0.029829322	0.172220751	ARHGEF28	Rho guanine nucleotide exchange factor 28	protein_coding	64283
ENSG00000120093	2.025309694	1.63651295	0.610640353	0.444898114	2.659169944	2.087462351	1.215064985	1.153869862	3.252243187	1.448231911	0.001380454	0.037146932	HOXB3	homeobox B3	protein_coding	3213
ENSG00000113263	0.138145839	0.16231941	0.11387092	0.09638425	0.324011066	0.534202578	0.132847992	0.05936985	0.436167816	1.447586284	0.022286529	0.148135586	ITK	IL2 inducible T cell kinase	protein_coding	3702
ENSG00000205918	0.036620593	0.074734023	0.052085027	0.045226721	0.055428293	0.082418447	0.038259581	0	-2.532287567	1.446588309	0.123945287	0.363956031	PDPK2P	3-phosphoinositide dependent protein kinase 2, pseudogene	transcribed_unprocessed_pseudogene	NA
ENSG00000261239	0.012640988	0.00573273	0.017979124	0.008920983	0.073053958	0.072072967	0.013206747	0.0041936	-3.043247048	1.445273106	0.159481082	0.414018277	ANKRD26P1	ankyrin repeat domain 26 pseudogene 1	transcribed_unprocessed_pseudogene	NA
ENSG00000152128	0.162781514	0.199859447	0.436221666	0.315213953	0.609675679	1.519039971	0.018665885	0.138298188	0.740024316	1.444952502	0.197888155	0.464496242	TMEM163	transmembrane protein 163	protein_coding	81615
ENSG00000105501	0.194590866	0.218023494	0.183152803	0.133287418	0.103951537	0.020609268	0	0	-2.817274018	1.444835895	0.293187328	0.568860192	SIGLEC5	sialic acid binding Ig like lectin 5	protein_coding	8778
ENSG00000120049	7.16497661	2.088089089	1.722006568	1.96983017	3.919485083	8.612210915	1.595166625	1.94693885	3.314110222	1.439929359	0.014005232	0.116530178	KCNIP2	potassium voltage-gated channel interacting protein 2	protein_coding	30819
ENSG00000153558	0.038772403	0.009590953	0.003759922	0.029849906	0.029100117	0.038077667	0	0.017539906	-2.979397981	1.43821222	0.097747243	0.321686093	FBXL2	F-box and leucine rich repeat protein 2	protein_coding	25827
ENSG00000115705	0.009587291	0.004347868	0.013635888	0	0.042214276	0.086308777	0.020032758	0.015902737	-2.960246746	1.436416949	0.242463259	0.514613435	TPO	thyroid peroxidase	protein_coding	7173
ENSG00000167971	0.19266076	0.131058442	0.141902732	0.072838028	0.41279571	0.375789304	0.143773906	0.063914476	-0.08377369	1.436231843	0.017069805	0.128806026	CASKIN1	CASK interacting protein 1	protein_coding	57524
ENSG00000049759	3.571918032	2.271898126	1.386735858	1.977406199	3.507298483	4.011126776	0.814912644	0.913371784	5.109389659	1.434826449	0.000911687	0.031736523	NEDD4L	neural precursor cell expressed, developmentally down-regulated 4-like, E3 ubiquitin protein ligase	protein_coding	23327
ENSG00000196660	0.121725921	0	0.014982344	0	0.011595665	0.054791364	0.036684772	0.004659474	-3.463349069	1.434552792	0.320245116	0.593513161	SLC30A10	solute carrier family 30 member 10	protein_coding	55532
ENSG00000285972	57.80432298	54.01092451	18.17532572	10.98680418	52.17364642	38.43793468	15.27104445	36.66941774	5.825201531	1.432103137	0.002146981	0.046196362	CERNA2	competing endogenous lncRNA 2 for microRNA let-7b	lincRNA	642934
ENSG00000115596	0.634498904	0.388458938	0.050762257	0.033583335	0.550028096	0.556922207	1.690386037	0.647264756	-0.747984361	1.431701443	0.165989641	0.422427305	WNT6	Wnt family member 6	protein_coding	7475
ENSG00000231652	0.314909878	0.149021923	0.029210381	0.072468854	0.203467782	0.073955204	0.06437034	0.068132711	-2.28107668	1.431206877	0.039371297	0.199314348	AL590428.1		antisense	101928489
ENSG00000257345	3.131094861	2.908473738	1.520270746	1.508672938	3.975555173	8.164630922	1.895057313	1.439893079	1.687555992	1.431133611	0.003973013	0.061310313	LINC02413	long intergenic non-protein coding RNA 2413	lincRNA	NA
ENSG00000187479	0.324047655	0.240474581	0.062848508	0.187107152	0.255370187	0.411061629	0.046166005	0.175911676	-1.566235629	1.431075765	0.010223097	0.099159393	C11orf96	chromosome 11 open reading frame 96	protein_coding	387763
ENSG00000154099	0.034708712	0.127498183	0.185121682	0.069809583	0.149006957	0.249969795	0.01087864	0.01381738	-0.899299768	1.428433702	0.172268861	0.43094747	DNAAF1	dynein axonemal assembly factor 1	protein_coding	123872
ENSG00000212556	3.442934126	3.242870451	0.282510205	0.280354998	3.717054949	0.238420945	0.415041439	2.10864061	-3.036161699	1.428366919	0.229785076	0.500702924	RF00019		misc_RNA	NA
ENSG00000267736	0.383476526	0.521723637	0.181804675	0.090208864	0.562834819	0.537011214	0.066773228	0.466461902	-2.356262097	1.428093706	0.01759678	0.13110953	HMGB2P1	high mobility group box 2 pseudogene 1	transcribed_processed_pseudogene	NA
ENSG00000266074	0.032080506	0.010911462	0.002138799	0	0.018208686	0.009025064	0.015710765	0.029932273	-2.831600168	1.427444538	0.177790629	0.437586417	BAHCC1	BAH domain and coiled-coil containing 1	protein_coding	57597
ENSG00000222041	1.380233251	1.25049591	1.169384355	0.843679506	1.738253131	1.719492987	0.184238708	0.457380631	3.994591518	1.425591513	0.010609643	0.101206603	CYTOR	cytoskeleton regulator RNA	lincRNA	112597
ENSG00000170579	1.990442874	2.046192501	0.454639338	0.028345822	1.366952638	0.709118168	2.68566712	2.469544571	3.410379998	1.425356921	0.265899111	0.540969632	DLGAP1	DLG associated protein 1	protein_coding	9229
ENSG00000128573	0.200696812	0.664421699	0.033897027	0.005311332	0.325863658	0.033123861	0.275203926	0.489365981	0.956250913	1.424471958	0.349787421	0.619740822	FOXP2	forkhead box P2	protein_coding	93986
ENSG00000253953	0.211228599	0.207551222	0.137696112	0.107660216	0.264811908	0.193678179	0.024520259	0.077860318	-0.161814333	1.423597501	0.005860105	0.074566951	PCDHGB4	protocadherin gamma subfamily B, 4	protein_coding	8641
ENSG00000271788	1.498915645	1.223573808	0.355314932	0.458385607	1.26499034	1.319399755	0.574200363	0.596711492	-0.583054704	1.422518317	0.000153329	0.013653439	AC008875.1	novel transcript	lincRNA	NA
ENSG00000168528	9.316675116	11.54665341	0.576483209	0.773523849	8.898309058	2.788900285	14.14719441	9.7722926	3.996257213	1.42156095	0.194179343	0.460105066	SERINC2	serine incorporator 2	protein_coding	347735
ENSG00000132744	2.223442784	2.459592512	0.421157522	0.549927111	3.345349454	1.496549932	0.781554956	2.626474083	0.857441501	1.420622558	0.026001018	0.15961902	ACY3	aminoacylase 3	protein_coding	91703
ENSG00000181982	0.01127689	0.007671161	0.012029239	0.008953103	0.116376172	0.050759625	0.030926695	0.005611598	-2.391873659	1.420462605	0.18992247	0.455126182	CCDC149	coiled-coil domain containing 149	protein_coding	91050
ENSG00000109101	0.029709971	0	0.039615124	0.007862582	0.220754432	0.10029806	0	0.036960638	-3.253866608	1.419323958	0.322674897	0.595793158	FOXN1	forkhead box N1	protein_coding	8456
ENSG00000253364	0.345066671	0.603599975	0.210336065	0	0.529069865	0.088755242	0.077252239	0.294363151	-3.145217943	1.41834949	0.168337087	0.425705239	AL928742.1	novel transcript	lincRNA	NA
ENSG00000175311	0.124144259	0.304019105	0.013242666	0.013141641	0.189610799	0.033527945	0.068092736	0.216218031	-1.583946949	1.418153828	0.204902287	0.473204534	ANKS4B	ankyrin repeat and sterile alpha motif domain containing 4B	protein_coding	257629
ENSG00000284882	3.607928109	3.479529636	1.607657399	1.353666735	2.959818903	3.535804784	0.96620805	1.113586831	1.286156756	1.417193053	2.72E-05	0.007504838	AL359762.1		bidirectional_promoter_lncRNA	NA
ENSG00000234965	32.22428003	11.4573729	4.819764856	11.45883709	20.9054578	17.68964626	5.724913228	8.649178532	4.05171424	1.417189574	0.005120306	0.070219927	SHISA8	shisa family member 8	protein_coding	440829
ENSG00000081377	0.317596662	0.256445691	0.179032944	0.079266879	0.311234958	0.327754734	0.165905496	0.077093771	0.982574128	1.416930558	0.000876142	0.03121959	CDC14B	cell division cycle 14B	protein_coding	8555
ENSG00000008517	29.31194132	17.07635553	5.136421135	3.644702337	20.61349638	4.888038009	5.65951489	9.006405536	4.873091055	1.415971784	0.044441775	0.21277609	IL32	interleukin 32	protein_coding	9235
ENSG00000137648	0.016292998	0.011083393	0.002896667	0	0.044837816	0.014667634	0.021277758	0.032430842	-2.949333475	1.415796687	0.175816611	0.43525113	TMPRSS4	transmembrane serine protease 4	protein_coding	56649
ENSG00000186212	0.100672512	0.079896808	0.053694486	0.00888081	0.138523787	0.211469012	0.052589102	0.133590896	-1.950974291	1.41557683	0.061044129	0.251367517	SOWAHB	sosondowah ankyrin repeat domain family member B	protein_coding	345079
ENSG00000164761	0.047778194	0.468019506	0	0.020230782	0.504898868	0.051614297	0.119799722	0.779831538	-1.839008521	1.41445504	0.392151706	0.656327016	TNFRSF11B	TNF receptor superfamily member 11b	protein_coding	4982
ENSG00000104972	41.78830623	27.38826849	12.14094377	10.82636057	28.40340631	23.66337401	11.07384925	10.56509788	6.507219578	1.41104849	2.06E-05	0.006778893	LILRB1	leukocyte immunoglobulin like receptor B1	protein_coding	10859
ENSG00000161249	3.647079499	1.866262361	0.514848663	0.453298328	1.357194432	0.388763223	0.187671881	1.137671662	2.591499062	1.410839956	0.118442179	0.355513482	DMKN	dermokine	protein_coding	93099
ENSG00000164626	0.81990739	1.448182828	0.069048021	0.159882962	2.090101185	0.673367781	1.127109339	2.856012232	1.417619084	1.40937484	0.200810749	0.468364712	KCNK5	potassium two pore domain channel subfamily K member 5	protein_coding	8645
ENSG00000280002	1.321583244	1.241494958	0.251741767	0.149892771	0.727391068	0.609035681	1.405387843	0.344480892	0.028141139	1.408718595	0.035089511	0.188016358	AC078925.4	novel transcript	TEC	NA
ENSG00000185988	0.00879069	0.035879465	0.065640184	0.018611266	0.137892699	0.094964932	0.027552377	0	-3.247047732	1.408280188	0.235117738	0.506785597	PLK5	polo like kinase 5	protein_coding	126520
ENSG00000229017	0.130501405	0.162752757	0.104405945	0.023024323	0.089783936	0.127273017	0.034085529	0.032470009	-2.354367847	1.407303142	0.014370937	0.117637558	LINC01277	long intergenic non-protein coding RNA 1277	lincRNA	NA
ENSG00000070019	0.045270897	0.087987866	0.020696223	0.020538336	0.144161576	0.093153695	0.050675397	0.045055345	-2.09283882	1.405811362	0.023320221	0.151439503	GUCY2C	guanylate cyclase 2C	protein_coding	2984
ENSG00000177721	4.223027654	3.45036342	1.086942031	1.25842499	2.645246984	1.763275773	0.674224902	1.250734964	2.047682486	1.405288923	0.002538854	0.049657754	ANXA2R	annexin A2 receptor	protein_coding	389289
ENSG00000196517	0.408427154	0.2992065	0.351891952	0.188461162	0.925120867	1.037054857	0.14770616	0.255354375	0.915099378	1.403170724	0.020408716	0.141534481	SLC6A9	solute carrier family 6 member 9	protein_coding	6536
ENSG00000161835	0.601579648	0.805463758	0.6213427	0.72779325	1.892032212	0.567355886	0.104750649	0.171061513	0.538713447	1.402418515	0.064508493	0.258569173	GRASP	general receptor for phosphoinositides 1 associated scaffold protein	protein_coding	160622
ENSG00000205057	26.14745935	14.67958267	4.95669509	7.336636911	22.20479764	22.54641916	13.57657418	9.366698396	3.174960225	1.40214984	0.001116539	0.034183382	CLLU1OS	chronic lymphocytic leukemia up-regulated 1 opposite strand	protein_coding	574016
ENSG00000171759	0.136274459	0.023769585	0.018636684	0.014795607	0.014423962	0.195029628	0.043807245	0.017387898	-1.81050314	1.399690601	0.221793447	0.491407052	PAH	phenylalanine hydroxylase	protein_coding	5053
ENSG00000196154	77.98420204	18.25076944	5.397736451	10.15514181	32.26766335	18.31631112	24.65710574	15.60651203	4.292849273	1.398248421	0.047873776	0.22147272	S100A4	S100 calcium binding protein A4	protein_coding	6275
ENSG00000140945	0.016903239	0.016426447	0.002575851	0.0025562	0.049839836	0.021738568	0.01892117	0.033645513	-2.491287735	1.397693083	0.108881109	0.340689014	CDH13	cadherin 13	protein_coding	1012
ENSG00000085741	0.292527514	0.153071769	0.024003366	0.047640499	0.808122734	0.415275465	0.846331897	0.503886943	-0.787831934	1.396013032	0.20081579	0.468364712	WNT11	Wnt family member 11	protein_coding	7481
ENSG00000007216	0.083737727	0.125318614	0.02679731	0.02659288	0.193572607	0.015076836	0.039368469	0.016667804	-2.629251765	1.395693411	0.162828069	0.418272319	SLC13A2	solute carrier family 13 member 2	protein_coding	9058
ENSG00000139219	0.028375831	0.005515086	0.017296543	0.004291148	0.05354701	0.072986004	0.031763375	0.008068778	-2.802332254	1.395322103	0.135748251	0.381096369	COL2A1	collagen type II alpha 1 chain	protein_coding	1280
ENSG00000112419	1.547564817	2.802937207	2.079561045	2.193632985	3.942250723	1.92618803	0.098065743	0.979689382	3.974228425	1.393455961	0.115755112	0.351583633	PHACTR2	phosphatase and actin regulator 2	protein_coding	9749
ENSG00000149050	0.90687192	0.51097111	0.283372393	0.513936629	0.726016836	0.700952727	0.043066355	0.42848521	0.271823712	1.392040528	0.035525936	0.189108439	ZNF214	zinc finger protein 214	protein_coding	7761
ENSG00000246350	0.328977968	0.345274307	0.220582081	0.149249529	0.558722247	0.651551184	0.088380432	0.243220029	-0.32339432	1.391300035	0.005518765	0.072760173	AL049543.1	novel transcript	antisense	NA
ENSG00000284969	0.226768444	0.115695273	0.120948755	0.060013032	0.351033521	0.433811037	0.088844128	0.112844356	-2.610837648	1.387279979	0.024907251	0.156138612	AL049629.2	novel protein	protein_coding	NA
ENSG00000186442	0.034946689	0.126787518	0	0.024662535	0.31736821	0.041947281	0.310341464	0.046373726	-2.76209205	1.386558622	0.265872114	0.540969632	KRT3	keratin 3	protein_coding	3850
ENSG00000170954	0.221541671	0.058337352	0.045739748	0.075651349	0.171102529	0.225175337	0.12319484	0.035562391	-1.382855493	1.38135461	0.034832746	0.187086829	ZNF415	zinc finger protein 415	protein_coding	55786
ENSG00000100427	0.326906475	0.222379759	0.167652088	0.09316894	0.280271306	0.424463633	0.147780638	0.087594217	-0.257170724	1.380835569	0.00173317	0.041801006	MLC1	megalencephalic leukoencephalopathy with subcortical cysts 1	protein_coding	23209
ENSG00000055957	0.5231544	0.347790244	0.101464933	0.119570419	0.981616624	0.588706647	0.586940204	0.431914007	0.751919866	1.380831841	0.040273098	0.202066258	ITIH1	inter-alpha-trypsin inhibitor heavy chain 1	protein_coding	3697
ENSG00000197444	0.891964792	1.540986658	1.127671763	0.569526191	0.596131454	0.94318726	0.081355083	0.206664462	1.667008729	1.380340124	0.068599529	0.267059279	OGDHL	oxoglutarate dehydrogenase like	protein_coding	55753
ENSG00000136830	0.519383751	0.333464319	0.056026003	0.055598593	0.621516641	0.178622562	0.28350854	0.505294793	0.136772631	1.379630622	0.101472397	0.326988747	FAM129B	family with sequence similarity 129 member B	protein_coding	64855
ENSG00000196358	0.075755691	0.065587692	0.040404901	0.040096661	0.096657643	0.123997126	0.032377994	0.023989315	-1.174505212	1.379533027	0.002180311	0.046311698	NTNG2	netrin G2	protein_coding	84628
ENSG00000159164	6.966242911	4.715965417	0.890047699	1.321922633	5.104015751	3.528867221	2.360677239	4.636911193	3.88407576	1.378552795	0.015091518	0.120958006	SV2A	synaptic vesicle glycoprotein 2A	protein_coding	9900
ENSG00000116032	0.024700205	0.06720975	0.12295781	0	0.095163857	0.148241002	0.051611371	0.024582598	-2.661264489	1.378488647	0.200831206	0.468364712	GRIN3B	glutamate ionotropic receptor NMDA type subunit 3B	protein_coding	116444
ENSG00000284642	0.10973781	0.149299384	0.07803938	0.058083026	0.196296741	0.279906512	0.057324613	0.054607653	-2.557136447	1.377960911	0.010945057	0.102797791	AL139424.2	novel transcript	lincRNA	NA
ENSG00000185686	0.357798554	0.11682924	0.030533553	0.121202479	0.059079019	0.083747331	0	0.099706582	-1.91589147	1.377732334	0.195065049	0.461135328	PRAME	preferentially expressed antigen in melanoma	protein_coding	23532
ENSG00000156689	0.205763369	0.099979684	0.094067598	0.295608262	0.109206185	0.39693585	0.023032768	0.014627404	-2.274607508	1.377581449	0.136570227	0.382157097	GLYATL2	glycine-N-acyltransferase like 2	protein_coding	219970
ENSG00000171236	4.23356888	1.841732362	2.225816122	2.364002021	0.889815261	4.269203643	0.067561805	0.995429129	2.091592861	1.376901609	0.207654554	0.475880136	LRG1	leucine rich alpha-2-glycoprotein 1	protein_coding	116844
ENSG00000155980	0.280449833	0.170232139	0.046024662	0.07307768	0.32058931	0.159251939	0.202847277	0.098763594	-0.141964421	1.375202644	0.011859073	0.107389744	KIF5A	kinesin family member 5A	protein_coding	3798
ENSG00000136250	0.307849468	0.575894373	0.229871552	0.171088435	0.717995229	0.533492337	0.120610333	0.260426127	0.143528867	1.374584704	0.004054703	0.061802355	AOAH	acyloxyacyl hydrolase	protein_coding	313
ENSG00000154330	0.061841428	0.014847508	0.019402128	0.003850823	0.048052421	0.036023202	0.011401623	0.028963283	-2.486290675	1.373132784	0.05966489	0.248506335	PGM5	phosphoglucomutase 5	protein_coding	5239
ENSG00000119698	0.983010885	0.266001436	0.086900003	0.057491375	0.771210436	1.153853838	1.123465608	1.32425937	1.187129531	1.372940562	0.206755771	0.475119685	PPP4R4	protein phosphatase 4 regulatory subunit 4	protein_coding	57718
ENSG00000227036	0.532349292	1.586995757	0.216081162	0.384321457	1.808908393	0.748817096	0.538283412	0.579484689	4.153813775	1.36977348	0.024791569	0.155963234	LINC00511	long intergenic non-protein coding RNA 511	processed_transcript	400619
ENSG00000166349	0.103699773	0.131678937	0.073745466	0.080501166	0.234010369	0.174262372	0.065004571	0.034402006	-0.376624654	1.367566781	0.006370955	0.077561891	RAG1	recombination activating 1	protein_coding	5896
ENSG00000135083	0.052801415	0.043900299	0.003129117	0.006210492	0.043592348	0.015844676	0.018388197	0.052550008	-2.239940888	1.367196306	0.111213031	0.344237723	CCNJL	cyclin J like	protein_coding	79616
ENSG00000189181	0.144304438	0	0.061572737	0.061103012	0.571854608	1.039270786	0.045228875	0.201064289	-2.912375465	1.366457979	0.331555857	0.603314611	OR14I1	olfactory receptor family 14 subfamily I member 1	protein_coding	401994
ENSG00000254401	0.215142187	0.128057602	0.100404324	0.056936207	0.321935073	0.387359863	0.126433729	0.120441269	-1.620903258	1.364054723	0.015637822	0.123180317	AC111188.1	novel transcript	lincRNA	NA
ENSG00000214274	1.171227295	1.028042847	0.58438125	0.359952291	1.497219336	1.037381203	0.177626126	0.808435115	0.028422623	1.363930115	0.005712178	0.073672795	ANG	angiogenin	protein_coding	283
ENSG00000137393	0.099181068	0.099427139	0.206027732	0.171300967	0.258577736	0.657903593	0.024541581	0.036366411	-0.591460946	1.363611373	0.164036453	0.420011263	RNF144B	ring finger protein 144B	protein_coding	255488
ENSG00000177359	0.033757861	0.025515504	0.040011165	0.007941186	0.055740341	0.124937607	0.017634363	0.022398085	-2.060129141	1.363376115	0.070315584	0.270364565	AC024940.1		transcribed_unprocessed_pseudogene	NA
ENSG00000206120	2.244383223	5.120737039	0.67431268	0.957709044	4.562928338	2.693982649	1.245124317	3.601619728	3.307112361	1.36285517	0.024814096	0.156058946	EGFEM1P	EGF like and EMI domain containing 1, pseudogene	transcribed_unitary_pseudogene	NA
ENSG00000260062	0.076860179	0.09759777	0.005465865	0.005424167	0.067685371	0.02767709	0.040150063	0.117291134	-2.263468482	1.361884277	0.152128239	0.403864703	GOLGA2P11	GOLGA2 pseudogene 11	transcribed_unprocessed_pseudogene	NA
ENSG00000013016	6.986526146	7.388559021	3.493230158	3.972381169	7.75963283	6.048260064	1.360612551	2.534257619	4.317142469	1.361421775	0.000762096	0.029248845	EHD3	EH domain containing 3	protein_coding	30845
ENSG00000167772	0.315632528	0.059230511	0.069660051	0.057607191	0.458267049	0.088183089	0.06822599	0.075824406	-1.828127681	1.361077245	0.113515979	0.347923886	ANGPTL4	angiopoietin like 4	protein_coding	51129
ENSG00000163701	0.277301531	0.196495572	0.036975245	0.055039754	0.252785174	0.098815182	0.09053513	0.149489812	-0.810111497	1.358815529	0.030568736	0.17458606	IL17RE	interleukin 17 receptor E	protein_coding	132014
ENSG00000250933	0.251421011	0.532094566	0.029799422	0	0.276761072	0.125744242	0.525347178	0.417039831	-2.557061644	1.357442994	0.228657196	0.499432951	GAPDHP66	glyceraldehyde-3-phosphate dehydrogenase pseudogene 66	processed_pseudogene	NA
ENSG00000230267	0.062552609	0.097261083	0.009532266	0.033108414	0.003688774	0.100557957	0.098028312	0	-2.575267729	1.355873627	0.375993392	0.641916657	HERC2P4	hect domain and RLD 2 pseudogene 4	transcribed_unprocessed_pseudogene	NA
ENSG00000165959	6.47945585	5.130982082	1.468239778	1.773944865	4.431773049	3.999203475	1.981762733	2.643825174	5.594945157	1.354081798	0.00015177	0.013653439	CLMN	calmin	protein_coding	79789
ENSG00000120738	3.787784566	2.611795598	1.202964106	1.503624797	4.392237014	3.076678696	0.863413165	1.936280407	2.736258311	1.351351377	0.000656155	0.027058105	EGR1	early growth response 1	protein_coding	1958
ENSG00000239705	0.834971717	0.334113925	0.419142414	0.051993109	0.810993807	0.574811224	0.53879925	0.244410616	-2.138600347	1.351216316	0.053069758	0.233303576	AL354710.2	novel transcript	antisense	NA
ENSG00000142875	7.907454376	8.420862408	3.874965388	3.709434047	9.838873234	8.155696795	3.365350865	2.640578886	5.17384822	1.351011656	4.94E-06	0.00500005	PRKACB	protein kinase cAMP-activated catalytic subunit beta	protein_coding	5567
ENSG00000112378	0.969725825	0.625392732	0.718721767	0.373283857	1.621987614	7.426062161	1.302591593	0.708164093	2.213851721	1.349922257	0.135894145	0.38125758	PERP	PERP, TP53 apoptosis effector	protein_coding	64065
ENSG00000135503	0.170913264	0.329416366	0.167122909	0.261336188	0.638889234	0.773590068	0.119041762	0.12757461	0.561335215	1.349133456	0.040315774	0.202232792	ACVR1B	activin A receptor type 1B	protein_coding	91
ENSG00000164484	4.071656595	4.47953296	2.108261754	1.197527442	4.822419994	2.318164867	0.77949611	2.072133674	3.831954969	1.347855778	0.005219335	0.070794342	TMEM200A	transmembrane protein 200A	protein_coding	114801
ENSG00000232040	1.298296364	0.448310951	0.650276601	0.422071406	1.088183932	0.89290069	0.087787491	0.475524436	2.135268447	1.346615759	0.04155904	0.205517013	ZBED9	zinc finger BED-type containing 9	protein_coding	114821
ENSG00000135697	0.147515581	0.175609367	0.009834826	0.009759799	0.274021798	0.058099848	0.144485416	0.394560483	-1.855553535	1.345482832	0.238147782	0.510434991	BCO1	beta-carotene oxygenase 1	protein_coding	53630
ENSG00000279409	0.288917549	0.255498884	0.015409648	0.030584182	0.023852759	0.078028673	0.045277248	0.05750838	-2.914394182	1.3443007	0.202663986	0.47068424	AC020658.6	TEC	TEC	NA
ENSG00000095397	0.85301577	0.351476756	0.083193189	0.087718435	0.164993778	0.048269271	0.068749195	0.08246984	-0.400302651	1.344038551	0.207162882	0.475404515	WHRN	whirlin	protein_coding	25861
ENSG00000178053	0.491985543	1.246023072	0.250293435	0.104161033	1.206038003	0.272557427	0.652390718	0.316384715	0.622693128	1.343289092	0.080485055	0.291491953	MLF1	myeloid leukemia factor 1	protein_coding	4291
ENSG00000182489	0.584818129	0.839248205	0.452921166	0.161129296	0.548960073	0.475993417	0.225983417	0.167434319	0.341083292	1.342039576	0.003773614	0.059990338	XKRX	XK related X-linked	protein_coding	402415
ENSG00000271933	0.836765597	1.189402323	0.412989954	0.211529985	1.206367348	0.697075384	0.332723927	0.609049108	0.373784674	1.341886777	0.003911688	0.060829499	AL603756.1	novel transcript, antisense to GHITM	antisense	NA
ENSG00000228022	0.256148272	0.375299376	0.147127853	0.208579211	0.325343978	0.638571634	0.185270139	0.078439585	-1.564860834	1.341203699	0.014815274	0.119434504	HCG20	HLA complex group 20	lincRNA	105375013
ENSG00000230615	0.037148606	0.032162486	0.014409822	0.039324704	0.075279773	0.179374578	0.01587732	0.040332793	-1.574672047	1.340771806	0.088273967	0.304015201	AL139220.2		lincRNA	NA
ENSG00000149177	6.160941486	9.084981349	2.761786877	3.52250609	9.45878432	6.332529694	1.302591593	5.371444124	5.491695334	1.337429775	0.005810625	0.07424726	PTPRJ	protein tyrosine phosphatase, receptor type J	protein_coding	5795
ENSG00000172379	0.052345545	0.023738879	0.014890087	0.018470617	0.04033492	0.034557331	0.010937664	0.010419262	-2.411861744	1.336186	0.007010077	0.081345175	ARNT2	aryl hydrocarbon receptor nuclear translocator 2	protein_coding	9915
ENSG00000147883	0.226335359	0.262647467	0.149121947	0.232546802	0.588060443	0.479427036	0.093890597	0.119254071	-0.103586552	1.336174274	0.013356255	0.113940763	CDKN2B	cyclin dependent kinase inhibitor 2B	protein_coding	1030
ENSG00000103489	7.995630385	10.0331339	5.326411059	4.4022155	8.382627737	7.487509677	1.192621801	3.721020586	5.835388231	1.333583369	0.007847491	0.086452042	XYLT1	xylosyltransferase 1	protein_coding	64131
ENSG00000091986	0.00620009	0.033741135	0.013227469	0.017502079	0.039243637	0.120934195	0.009716371	0.010284281	-1.844349051	1.333247916	0.207666518	0.475880136	CCDC80	coiled-coil domain containing 80	protein_coding	151887
ENSG00000236320	0.028051704	0.012721541	0.0199488	0.039593229	0.138955325	0.101013235	0	0.027918139	-3.287983684	1.332801433	0.169841718	0.427593558	SLFN14	schlafen family member 14	protein_coding	342618
ENSG00000160588	3.295028923	4.621853165	1.532304597	1.448547925	3.540944483	2.764072659	1.194917691	1.273793232	3.113284472	1.332526756	5.85E-05	0.009248229	MPZL3	myelin protein zero like 3	protein_coding	196264
ENSG00000214796	0.283105989	0.136672701	0.048708656	0.067671896	0.211110626	0.115099767	0.057247095	0.09997865	-1.574647801	1.330859938	0.012275059	0.108959022	AC098934.1	tubulin, alpha (TUBA) pseudogene	transcribed_unprocessed_pseudogene	NA
ENSG00000115353	0.147588533	0.069239887	0.04885915	0.016162138	0.256300322	0.073305008	0.047853308	0.121560668	-1.277050422	1.330535968	0.082562889	0.294800947	TACR1	tachykinin receptor 1	protein_coding	6869
ENSG00000243629	2.034735484	0.801343607	0.542621187	0.368434814	1.635651534	0.879723665	0.545436024	0.57287523	0.6824071	1.328409692	0.006365109	0.077561891	LINC00880	long intergenic non-protein coding RNA 880	lincRNA	339894
ENSG00000180263	6.384980033	3.560355777	1.374241698	2.437112263	4.760672527	3.699654998	0.939917619	2.78648543	4.80154272	1.327969173	0.003819612	0.060104386	FGD6	FYVE, RhoGEF and PH domain containing 6	protein_coding	55785
ENSG00000253981	5.806004803	6.629171248	2.290148382	1.600755351	4.562190456	4.453709843	2.545319785	2.04379299	2.271137279	1.325972986	0.000110885	0.012072274	ALG1L13P	asparagine-linked glycosylation 1-like 13, pseudogene	transcribed_unprocessed_pseudogene	NA
ENSG00000106789	1.082063688	0.379289728	0.13609115	0.120047059	0.834825705	0.119106213	0.066644751	0.663076554	0.65685535	1.325715889	0.185742434	0.448942583	CORO2A	coronin 2A	protein_coding	7464
ENSG00000154917	0.067478245	0.006120322	0.014396024	0.023810333	0.144844439	0.129593	0.035249148	0.035817043	-2.021214512	1.325028139	0.201267623	0.468818885	RAB6B	RAB6B, member RAS oncogene family	protein_coding	51560
ENSG00000188993	0.105554338	0.231981715	0.06929015	0.060166357	0.248027111	0.248525349	0.152693334	0.064647232	-1.200567075	1.32400636	0.014238346	0.117309682	LRRC66	leucine rich repeat containing 66	protein_coding	339977
ENSG00000105376	2.109371788	2.032398071	1.475475727	1.478861847	3.471535191	3.100570999	0.888736967	0.647006086	2.701613953	1.32214655	0.002414958	0.048587172	ICAM5	intercellular adhesion molecule 5	protein_coding	7087
ENSG00000130707	1.443687838	0.638650552	0.20785341	0.206267743	0.731223924	0.334883714	0.166560892	0.625851447	0.386723211	1.321886643	0.047355004	0.220442503	ASS1	argininosuccinate synthase 1	protein_coding	445
ENSG00000122786	0.159179099	0.153088876	0.026348102	0.040673264	0.369326398	0.059296401	0.064514213	0.183003784	-0.062315404	1.317757788	0.117378535	0.354211041	CALD1	caldesmon 1	protein_coding	800
ENSG00000185811	21.90761592	22.15239519	16.02941711	12.46930794	17.14606372	18.05786713	2.901037132	6.37815554	7.081678524	1.317246187	0.022127252	0.147554198	IKZF1	IKAROS family zinc finger 1	protein_coding	10320
ENSG00000132207	0.405645398	1.208179819	1.040839141	0.696336277	0.959434638	0.908012235	0.481070759	0.032733565	0.379732176	1.316750782	0.186145117	0.449643497	SLX1A	SLX1 homolog A, structure-specific endonuclease subunit	protein_coding	548593
ENSG00000139112	0.628073943	0.512700517	2.376653402	1.770641477	2.499869555	6.469575099	0.134690394	0.243453551	1.98376048	1.316712221	0.282121126	0.557630854	GABARAPL1	GABA type A receptor associated protein like 1	protein_coding	23710
ENSG00000153208	0.074718996	0.117295314	0.091966088	0.079095899	0.289455768	0.388068134	0.081065541	0.051482236	-0.844220322	1.316630695	0.070542153	0.270768998	MERTK	MER proto-oncogene, tyrosine kinase	protein_coding	10461
ENSG00000233610	0.561617273	0.573064425	0.089862914	0.208080529	0.950515091	0.935343707	0.572084146	0.726626156	-1.09200557	1.315604669	0.045592706	0.215673408	LINC00462	long intergenic non-protein coding RNA 462	lincRNA	100129597
ENSG00000170190	7.756954507	3.652647218	0.923531257	1.527476405	3.241743617	1.417095678	1.027862417	2.019216227	2.70302218	1.314191846	0.045362718	0.21511001	SLC16A5	solute carrier family 16 member 5	protein_coding	9121
ENSG00000214290	4.145875622	1.784969975	0.601792016	0.847192228	3.303647672	1.724412197	2.035497062	1.253509523	1.771591749	1.314189018	0.014660636	0.118771192	COLCA2	colorectal cancer associated 2	protein_coding	120376
ENSG00000175967	0.227610655	0.195578883	0.063893661	0.050724984	0.118682021	0.215689015	0.056320479	0.107302222	-1.904174852	1.313095434	0.008272202	0.088972036	FO393415.1		antisense	NA
ENSG00000167642	4.785478238	1.689527812	1.701581953	2.568653581	7.609989013	7.516932252	1.636695438	2.063316396	3.972096311	1.311672872	0.030700373	0.174930643	SPINT2	serine peptidase inhibitor, Kunitz type 2	protein_coding	10653
ENSG00000100678	4.443647024	3.795382249	0.917990883	1.195459741	3.83238754	5.244526666	3.098360036	2.935590324	4.544579982	1.311665947	0.006082356	0.07621339	SLC8A3	solute carrier family 8 member A3	protein_coding	6547
ENSG00000158055	0.507365615	0.410434365	0.248666343	0.312090614	0.684919262	0.444406959	0.053723638	0.266122219	0.283199924	1.309665162	0.01571949	0.123595506	GRHL3	grainyhead like transcription factor 3	protein_coding	57822
ENSG00000198734	0.162278989	0.287530285	0.124797048	0.03995	0.180711808	0.050961728	0.023657014	0.056339413	-0.658412791	1.309105529	0.093355451	0.31317591	F5	coagulation factor V	protein_coding	2153
ENSG00000105695	0.127897556	0.111860935	0.06821518	0.038682732	0.10559101	0.106914499	0.014316614	0.054552251	-2.220963706	1.306249183	0.007895055	0.086886322	MAG	myelin associated glycoprotein	protein_coding	4099
ENSG00000163545	0.800757531	0.651527009	0.360095833	0.191140025	0.881463772	0.212022113	0.036908655	0.507856991	0.20438686	1.305465046	0.120871012	0.359529763	NUAK2	NUAK family kinase 2	protein_coding	81788
ENSG00000258539	0.378919334	0.161101104	0.109470641	0.100278936	0.28676286	0.341118921	0.111340748	0.133561617	-0.680374353	1.305232947	0.003581491	0.058653446	AC068896.1	novel transcript (METTL10-FAM53B readthrough)	protein_coding	NA
ENSG00000270777	0.469805058	3.115975521	1.440802047	0.124331347	1.260566461	1.05734506	0.184061856	0.701352203	-1.566210899	1.304859853	0.148367271	0.398911782	AL158042.1	novel transcript	lincRNA	NA
ENSG00000256913	0.476586526	0.13262742	0.023108293	0.080262016	0.143078298	0.058505861	0.237642011	0.032339817	-1.935756885	1.303702506	0.161323694	0.41620992	AC005840.3	plakophilin 2 (PKP2) pseudogene	processed_pseudogene	NA
ENSG00000182676	0.167787521	0.228276595	0.099434234	0.138145941	0.56948668	1.1916111	0.350594011	0.204097202	-1.303802382	1.303019975	0.1193379	0.356936222	PPP1R27	protein phosphatase 1 regulatory subunit 27	protein_coding	116729
ENSG00000051128	0.094729833	0.429602943	0.159995552	0.04178289	0.260693509	0.113706307	0.049484777	0.062852525	-1.30981656	1.30243267	0.078563914	0.287560096	HOMER3	homer scaffold protein 3	protein_coding	9454
ENSG00000184349	4.930976024	3.808652689	0.586123225	1.163303642	4.606723546	4.072345126	3.993654919	4.054224845	4.004241511	1.30224827	0.037710797	0.194656676	EFNA5	ephrin A5	protein_coding	1946
ENSG00000136848	0.153907869	0.060401882	0.018943382	0.040730878	0.14172621	0.114573711	0.074213611	0.082478876	-0.566792884	1.302075042	0.026459016	0.16099485	DAB2IP	DAB2 interacting protein	protein_coding	153090
ENSG00000176490	0.201537607	0.158188803	0.124028871	0.073849609	0.070394728	0.307039656	0.048590217	0.030858155	-1.453164812	1.301721488	0.072455244	0.274816241	DIRAS1	DIRAS family GTPase 1	protein_coding	148252
ENSG00000130202	0.057675561	0.019617044	0.03845215	0.022895284	0.184513536	0.149275564	0.022596331	0.050225827	-2.301479941	1.300510279	0.121613214	0.36053131	NECTIN2	nectin cell adhesion molecule 2	protein_coding	5819
ENSG00000085185	0.523654024	0.340130984	0.136944667	0.168086776	0.39885357	0.364966529	0.148243916	0.198377301	1.036672626	1.299821423	0.000133324	0.013294395	BCORL1	BCL6 corepressor like 1	protein_coding	63035
ENSG00000197380	0.629868281	0.569009539	0.38163382	0.432063606	0.890262741	0.485380749	0.078967034	0.24573274	1.06623045	1.299363909	0.017809514	0.131873248	DACT3	dishevelled binding antagonist of beta catenin 3	protein_coding	147906
ENSG00000137269	0.529574009	0.622924268	0.382487781	0.385409403	1.001942523	0.700218507	0.146963826	0.258036121	1.105574251	1.299190659	0.003519765	0.057998668	LRRC1	leucine rich repeat containing 1	protein_coding	55227
ENSG00000154229	3.037598073	0.448201607	0.351415134	0.238472696	0.121990864	0.026168152	0.007592221	0.062680628	0.726602534	1.299114067	0.477837742	0.721728452	PRKCA	protein kinase C alpha	protein_coding	5578
ENSG00000175356	0.037181144	0.045986651	0.039661718	0.014312417	0.0306964	0.051729469	0	0.02691208	-2.31237879	1.298661928	0.086773995	0.301468533	SCUBE2	signal peptide, CUB domain and EGF like domain containing 2	protein_coding	57758
ENSG00000070778	0.032872379	0.0447232	0.023376994	0.019332213	0.042216416	0.065762402	0.011447871	0.014540383	-2.185699001	1.298352935	0.007186131	0.082046464	PTPN21	protein tyrosine phosphatase, non-receptor type 21	protein_coding	11099
ENSG00000150540	0.107918845	0.054093297	0.012117763	0	0.276668934	0.030679903	0.089012251	0.520066324	-1.8519409	1.297929635	0.391845715	0.656274681	HNMT	histamine N-methyltransferase	protein_coding	3176
ENSG00000212747	0.186669828	0.054421321	0	0.02822923	0.143104781	0.012003424	0.062686417	0.053080292	-3.318038817	1.295907027	0.258311673	0.5329103	RTL8B	retrotransposon Gag like 8B	protein_coding	441518
ENSG00000081479	0.024920471	0.009041213	0.015949838	0.005276053	0.064465529	0.044868886	0.02603581	0.013227635	-1.586115939	1.294930824	0.100862513	0.325883124	LRP2	LDL receptor related protein 2	protein_coding	4036
ENSG00000232117	0.086734296	0.05363767	0.033643947	0.033387285	0.055332692	0.149065284	0.018535126	0.039236964	-1.506407746	1.294906207	0.021165231	0.14420334	LINC00384	long intergenic non-protein coding RNA 384	lincRNA	NA
ENSG00000179388	4.818525822	2.66465318	1.52538054	1.825916587	4.262937581	2.514542959	0.819653412	1.556072533	3.398710052	1.294410561	0.002720182	0.051277344	EGR3	early growth response 3	protein_coding	1960
ENSG00000249669	0.372438299	0.300345907	0.083301875	0.092204812	0.388071447	0.396122324	0.345960159	0.213730209	2.094574419	1.29238651	0.00906175	0.093369713	CARMN	cardiac mesoderm enhancer-associated non-coding RNA	lincRNA	NA
ENSG00000264343	0.092240167	0.074155349	0.049197028	0.044383377	0.093460019	0.071715007	0.006570577	0.041727717	-1.58025533	1.291653072	0.018685477	0.134933804	NOTCH2NLA	notch 2 N-terminal like A	protein_coding	388677
ENSG00000146038	0.027035419	0.014712783	0.02307129	0.005723821	0.223201858	0.058412177	0.016947249	0.064576064	-2.505575662	1.28946247	0.230077288	0.501134965	DCDC2	doublecortin domain containing 2	protein_coding	51473
ENSG00000136205	0.615979464	1.342743172	0.639976496	1.168379513	1.977471973	1.284283917	0.078948291	0.70648487	3.126889673	1.289349756	0.103240152	0.330340622	TNS3	tensin 3	protein_coding	64759
ENSG00000278396	1.37617425	0.762788395	0.543698886	0.431640902	1.094076551	1.330658784	0.639007196	0.30436039	-1.333192059	1.287615945	0.003531078	0.058050599	AL122023.1	novel transcript, sense intronic UNC79	sense_intronic	NA
ENSG00000259704	4.838290896	4.205513587	1.361952184	2.916528858	5.381407911	3.327217665	1.15839924	1.872598751	0.161125404	1.287456108	0.002164764	0.046286463	AC124248.1	novel transcript, sense overlapping 3' UTR of BLM	sense_overlapping	NA
ENSG00000262497	0.64408758	0.463916951	0.282906433	0.280748203	0.563032166	0.750373914	0.059374792	0.377071077	-1.872390796	1.28728268	0.015481366	0.122323699	FAM187B2P	family with sequence similarity 187 member B2, pseudogene	unprocessed_pseudogene	NA
ENSG00000170858	0.520717172	0.172790464	0.108381912	0.080666318	0.304075017	0.137201334	0.079613026	0.126399472	-1.525587924	1.286876232	0.038366451	0.19651985	LILRP2	leukocyte immunoglobulin-like receptor pseudogene 2	transcribed_processed_pseudogene	79166
ENSG00000106123	0.213066519	0.082822607	0.07034902	0.026850901	0.163341006	0.041102428	0.031800358	0.04543972	-1.451447181	1.286508878	0.085476685	0.299563615	EPHB6	EPH receptor B6	protein_coding	2051
ENSG00000232504	0.310503343	0.469380993	0.073604191	0.219128044	0.655113133	0.279528004	0.162200103	0.206016611	-2.23447259	1.284894523	0.024702105	0.15581345	ST3GAL5-AS1	ST3GAL5 antisense RNA 1 (head to head)	lincRNA	NA
ENSG00000251774	2.118728693	3.60318939	0.847530616	0.841064994	3.279754367	4.053156065	0.830082878	2.899380839	-2.228155623	1.284424544	0.020880057	0.143148328	RNU6-377P	RNA, U6 small nuclear 377, pseudogene	snRNA	NA
ENSG00000101849	3.862508589	3.731036827	1.679773615	2.016076822	3.625477704	4.429405924	0.856741941	1.978242108	4.482735878	1.283600983	0.00036784	0.020387902	TBL1X	transducin beta like 1 X-linked	protein_coding	6907
ENSG00000241956	0.051503891	0.087589447	0.00915667	0.004543408	0.074411968	0.034774456	0.067261244	0.076887992	-2.00847479	1.282597119	0.130727397	0.374090375	AC109466.1		antisense	102546299
ENSG00000226806	4.511970435	3.829211152	1.299971772	1.397559125	2.503322721	2.977828946	0.954907371	1.819297068	1.98672885	1.280868028	0.000900563	0.031555191	AC011893.1		antisense	100507600
ENSG00000148498	1.036918119	1.145518801	0.039819495	0.026343814	3.307853598	0.298712561	5.414465054	7.946253336	2.199851642	1.280762705	0.501504225	0.73834681	PARD3	par-3 family cell polarity regulator	protein_coding	56288
ENSG00000175727	1.332719203	1.461643299	0.915979151	0.828786231	1.324827352	1.465607242	0.277052473	0.444702524	3.612458777	1.280064162	0.002542778	0.049688963	MLXIP	MLX interacting protein	protein_coding	22877
ENSG00000108821	0.200835801	0.14972006	0.064563897	0.029123342	0.22713443	0.06439478	0.043114601	0.125951494	-0.139320403	1.279736914	0.05522091	0.237177477	COL1A1	collagen type I alpha 1 chain	protein_coding	1277
ENSG00000230426	0.061261801	0.014495181	0.008523775	0.016917497	0.059373191	0.004795689	0.00417415	0.007952623	-2.640098843	1.279363353	0.228118187	0.498751434	ERVMER61-1	endogenous retrovirus group MER61 member 1	lincRNA	104169671
ENSG00000233297	0.946271239	0.551747767	0.240333953	0.286200598	0.855635668	0.425936334	0.423695347	0.201806931	-0.917059911	1.279294709	0.009016917	0.093087561	RASA4DP	RAS p21 protein activator 4CD, pseudogene	unprocessed_pseudogene	NA
ENSG00000131016	0.043266568	0.033636913	0.029669874	0.026172026	0.051029241	0.111286747	0.014529537	0.018454525	-1.670334204	1.278317498	0.026212315	0.160362555	AKAP12	A-kinase anchoring protein 12	protein_coding	9590
ENSG00000173320	0.011936104	0.009743513	0.033104324	0.01010824	0.033504737	0.058025034	0	0.009503417	-2.572067212	1.278118187	0.190160484	0.455224161	STOX2	storkhead box 2	protein_coding	56977
ENSG00000131507	2.695100978	2.434306139	1.822528486	0.996879823	3.406066288	2.712869398	1.089277083	0.919379908	3.441177116	1.277888551	0.00026035	0.017415674	NDFIP1	Nedd4 family interacting protein 1	protein_coding	80762
ENSG00000223935	0.392379085	0.369578532	0.289770244	0.191706434	0.42361967	0.353235948	0.047300812	0.120157174	-2.157308025	1.276850006	0.013096559	0.112821728	LGALSL-DT	LGALSL divergent transcript	bidirectional_promoter_lncRNA	NA
ENSG00000138131	0.014789921	0	0.023664967	0.007828144	0.18315628	0.213032019	0.046355573	0.014719501	-3.086187588	1.27520555	0.375110791	0.641208703	LOXL4	lysyl oxidase like 4	protein_coding	84171
ENSG00000285535	0.19848487	0.189028451	0.084690789	0.052527939	0.278574287	0.026802648	0.077763091	0.019753981	-2.04862974	1.273992573	0.197644722	0.464231231	AC021683.5	novel transcript	lincRNA	NA
ENSG00000203724	0.884248473	1.082725977	0.754593544	0.140406922	0.985536664	0.875640917	0.415720721	0.440019113	-1.382997514	1.271908395	0.014069842	0.116596641	C1orf53	chromosome 1 open reading frame 53	protein_coding	388722
ENSG00000237438	2.517566404	2.376988357	3.339114559	3.120987638	3.711211836	4.265234521	0.038027601	3.411210374	3.052382675	1.269886244	0.284360801	0.560081901	CECR7	cat eye syndrome chromosome region, candidate 7	transcribed_unprocessed_pseudogene	NA
ENSG00000140470	0.009832731	0.013377529	0.020977462	0.010408715	0.062236542	0.08261711	0.010272804	0.009785914	-2.526179763	1.268020802	0.162984266	0.418367998	ADAMTS17	ADAM metallopeptidase with thrombospondin type 1 motif 17	protein_coding	170691
ENSG00000161921	0.415745528	0.210465465	0.092821893	0.092113775	0.343235568	0.139263773	0.106062844	0.125092048	-1.089549515	1.267798468	0.020122541	0.140221351	CXCL16	C-X-C motif chemokine ligand 16	protein_coding	58191
ENSG00000104419	0.341006827	0.11224432	0.079205243	0.055311818	0.497221847	0.252522805	0.146529951	0.268222177	0.78711628	1.267404864	0.063676834	0.256706121	NDRG1	N-myc downstream regulated 1	protein_coding	10397
ENSG00000259120	0.572115276	0.473789544	0.026534108	0.10532674	0.55447781	0.134358765	0.428799719	0.371342096	-1.840211178	1.2652837	0.164648146	0.420517869	SMIM6	small integral membrane protein 6	protein_coding	100130933
ENSG00000089250	0.012360463	0.014013777	0.004395034	0.010903763	0.047621843	0.050073308	0.035512583	0.010251341	-2.038778765	1.263356204	0.113375469	0.347742726	NOS1	nitric oxide synthase 1	protein_coding	4842
ENSG00000196301	7.954498177	6.000413352	2.688376998	2.751238842	6.502136937	4.608544797	1.357657418	3.370443774	0.422030945	1.262359928	0.001950755	0.044473457	HLA-DRB9	major histocompatibility complex, class II, DR beta 9 (pseudogene)	unprocessed_pseudogene	NA
ENSG00000280381	0.063093654	0.026412168	0.015531463	0.015412977	0.024041318	0.056799528	0.022817585	0.009660499	-2.715571486	1.262303054	0.034579492	0.186289265	AC026362.2	novel transcript	TEC	NA
ENSG00000224557	1.468874877	0.413465983	0.378210537	0.714905244	1.101177529	0.744767427	0.132294459	0.336064597	-0.207837755	1.261600935	0.04437669	0.212627046	HLA-DPB2	major histocompatibility complex, class II, DP beta 2 (pseudogene)	transcribed_unprocessed_pseudogene	3116
ENSG00000142197	2.303501544	2.03095386	1.423250749	1.466228696	2.049937281	2.442666147	0.346925003	0.815784715	3.650956311	1.261236477	0.007143134	0.08182025	DOP1B	DOP1 leucine zipper like protein B	protein_coding	9980
ENSG00000158258	0.009253834	0.005035973	0.005922727	0.003918363	0.035143435	0.048317974	0.017402395	0.009209772	-2.417619813	1.261155925	0.16143991	0.416294689	CLSTN2	calsyntenin 2	protein_coding	64084
ENSG00000183682	0.463002325	0.564755217	0.221399842	0.084504166	0.566784975	0.416813922	0.1751416	0.444908214	-0.869806836	1.260698897	0.015086733	0.120958006	BMP8A	bone morphogenetic protein 8a	protein_coding	353500
ENSG00000253767	0.056142274	0.042434513	0.00998131	0.019810329	0.030900353	0.04773374	0.004887914	0.046562466	-2.053355128	1.259729883	0.042643717	0.207851594	PCDHGA8	protocadherin gamma subfamily A, 8	protein_coding	9708
ENSG00000215068	2.260079147	1.988056173	1.143081321	1.309671346	2.380630938	2.131086023	0.320598183	1.173135702	1.939875203	1.259154958	0.006715681	0.079897131	AC025171.2		antisense	153684
ENSG00000178623	1.093503815	0.92441031	0.294445693	0.280960992	1.099997004	0.281944831	0.216288052	0.454337675	1.281394511	1.258619995	0.040989421	0.204296891	GPR35	G protein-coupled receptor 35	protein_coding	2859
ENSG00000189319	15.20156505	12.43773414	5.185451952	5.835870333	13.66469017	14.70720235	4.211016641	8.646444059	5.848831392	1.255555725	0.000142505	0.01356928	FAM53B	family with sequence similarity 53 member B	protein_coding	9679
ENSG00000214279	0.481967822	0.376008435	0.37750272	0.303266105	1.391286943	1.717344728	0.279939366	0.489736057	2.108857327	1.254487752	0.052746362	0.232360571	SCART1	scavenger receptor family member expressed on T cells 1	protein_coding	NA
ENSG00000165338	0.500515259	0.305475589	0.334315973	0.43822763	0.297364396	0.389524089	0.040318311	0.069831605	1.41159521	1.253391176	0.08613429	0.300590056	HECTD2	HECT domain E3 ubiquitin protein ligase 2	protein_coding	143279
ENSG00000211864	5.402758168	2.450168786	1.440802047	2.383017482	5.575582424	2.026578032	0	2.688516778	-2.831758637	1.252649184	0.10436719	0.332516971	TRAJ25	T cell receptor alpha joining 25 (non-functional)	TR_J_gene	NA
ENSG00000128805	0.493839019	0.281753155	0.144441308	0.22765669	0.480044248	0.566473824	0.486815522	0.099090254	1.021549217	1.251431069	0.018037319	0.133072509	ARHGAP22	Rho GTPase activating protein 22	protein_coding	58504
ENSG00000233073	0.409299861	0.477305608	0.187117149	0.154741395	0.337914086	0.579022295	0.320713839	0.116386008	-1.845043283	1.251250684	0.00793289	0.0871077	AC005009.2	novel transcript	antisense	NA
ENSG00000168056	1.049283	1.106358987	0.610011354	0.435968628	1.72822481	1.34842811	0.517975585	0.639625763	3.108553998	1.250480258	0.000258962	0.017377335	LTBP3	latent transforming growth factor beta binding protein 3	protein_coding	4054
ENSG00000267496	0.818599722	0.696070678	0.07276778	0.252744278	0.591349651	0.5527031	0.641427678	0.441296946	-1.502064727	1.248537485	0.039739327	0.200472222	FAM215A	family with sequence similarity 215 member A	lincRNA	23591
ENSG00000109265	0.352440859	0.212505373	0.354593239	0.436680446	0.634847635	0.847286887	0.037658319	0.167409495	0.947250202	1.248301578	0.113656528	0.348164894	KIAA1211	KIAA1211	protein_coding	57482
ENSG00000235034	0.243367485	0.33110389	0.032450497	0	0.125576181	0.054772379	0.047673679	0.333036988	-3.399866515	1.248276863	0.226298209	0.496492429	C19orf81	chromosome 19 open reading frame 81	protein_coding	342918
ENSG00000132688	0.068044813	0.019837639	0.025923031	0.010290108	0.052164499	0.0525058	0.030467238	0.014511605	-2.503248153	1.246359021	0.035698835	0.189544023	NES	nestin	protein_coding	10763
ENSG00000104154	1.863827759	1.761827053	1.195760401	0.79345361	2.9449131	2.687042148	0.865248039	1.055691588	3.576824177	1.246040274	0.000441932	0.02250689	SLC30A4	solute carrier family 30 member 4	protein_coding	7782
ENSG00000102554	1.852731095	1.217846545	0.606965157	0.800664492	0.756205374	2.7361146	0.402354583	0.676790764	1.881220033	1.245035694	0.023100767	0.151003586	KLF5	Kruppel like factor 5	protein_coding	688
ENSG00000075240	17.31979384	16.69475292	5.303095356	5.877296749	14.91539634	13.28207212	6.742278081	8.569131266	5.616376141	1.244917697	3.24E-05	0.007828959	GRAMD4	GRAM domain containing 4	protein_coding	23151
ENSG00000135318	8.384823232	7.345641693	2.307571777	0.668695839	5.111873054	0.885202847	1.503598171	3.078182678	3.552953858	1.244077898	0.183946083	0.446809957	NT5E	5'-nucleotidase ecto	protein_coding	4907
ENSG00000167123	0.744562316	0.618709068	0.599244291	0.245420516	0.8613212	0.585998467	0.153713977	0.288419856	1.438688634	1.244056662	0.00591239	0.074786297	CERCAM	cerebral endothelial cell adhesion molecule	protein_coding	51148
ENSG00000237803	0.218608712	0.099139777	0.022208895	0.05509867	0.206264321	0.084343132	0.114196373	0.082882984	-1.984649827	1.242871172	0.052505321	0.23174489	LINC00211	long intergenic non-protein coding RNA 211	lincRNA	NA
ENSG00000135631	0.110994607	0.078108243	0.028579242	0.024309614	0.08847623	0.099921955	0.095968777	0.041900942	-1.140130707	1.242689074	0.008339389	0.089334453	RAB11FIP5	RAB11 family interacting protein 5	protein_coding	26056
ENSG00000107736	0.415663861	0.290666712	0.105422649	0.115387945	0.232778391	0.153080947	0.070606393	0.134519858	1.607376562	1.242650611	0.007025947	0.081364763	CDH23	cadherin related 23	protein_coding	64072
ENSG00000133958	0.228838954	0.220286093	0.142779073	0.086842162	0.212097597	0.16908395	0.074430831	0.05801163	0.74778393	1.24237232	0.00124426	0.035449737	UNC79	unc-79 homolog, NALCN channel complex subunit	protein_coding	57578
ENSG00000180340	0.434881103	0.121812369	0.122795629	0.06769936	0.401272977	0.253322254	0.04008923	0.369161868	-1.395339938	1.239903078	0.089709409	0.306731145	FZD2	frizzled class receptor 2	protein_coding	2535
ENSG00000237352	1.978870562	1.785747087	1.117531454	1.312961192	3.0686415	3.067871767	0.685650924	1.070612922	3.398462284	1.239775853	0.001226354	0.035227645	LINC01358	long intergenic non-protein coding RNA 1358	lincRNA	NA
ENSG00000273216	0.622959537	0.693443996	0.422876911	0	0.561064898	0.305898571	0.443754998	0.450904281	-2.534891755	1.237925633	0.174802028	0.434185395	AC002059.1	novel transcript, novel transcript, sense intronic to RASL10A	sense_intronic	NA
ENSG00000140937	0.02018817	0.019226345	0.010767521	0.004274151	0.126670432	0.012721961	0.031637566	0.018082842	-1.870451671	1.237908719	0.216127099	0.485025019	CDH11	cadherin 11	protein_coding	1009
ENSG00000173918	0.10017475	0.090859164	0.047492445	0.029456335	0.234326085	0.100201633	0.061050595	0.083081483	-1.317920127	1.236865029	0.027433848	0.16444126	C1QTNF1	C1q and TNF related 1	protein_coding	114897
ENSG00000084207	187.9373884	203.5140195	95.43522929	84.14258901	241.5327134	201.0543569	82.16517377	91.06629568	8.013312121	1.236781082	5.11E-07	0.002603271	GSTP1	glutathione S-transferase pi 1	protein_coding	2950
ENSG00000211594	260.6465765	547.3147301	394.8576422	783.6907221	327.3017574	570.5091023	3.432504873	311.722621	3.139564588	1.236327461	0.345715499	0.616154935	IGKJ4	immunoglobulin kappa joining 4	IG_J_gene	NA
ENSG00000285840	0.561617273	0.2546953	0.059908609	0.138720352	0.432754838	0.471885114	0.322714133	0.372628798	-1.283063776	1.235774042	0.042860929	0.208529268	AL353648.1	novel transcript, antisense to HMGB1	antisense	NA
ENSG00000118690	0.050849489	0.103771854	0.047461715	0.02018556	0.125942568	0.120164156	0.069726962	0.037955531	-1.844354376	1.234891644	0.027723571	0.16524952	ARMC2	armadillo repeat containing 2	protein_coding	84071
ENSG00000213071	0.125142851	0.069651039	0.048542499	0.054193701	0.126797831	0.081933667	0.035657382	0.028306136	-1.664802882	1.234489593	0.006913086	0.080831965	LPAL2	lipoprotein(a) like 2, pseudogene	transcribed_unprocessed_pseudogene	80350
ENSG00000173110	0.205081499	0.155008569	0.170149546	0.060304112	0.338626685	0.307704805	0.107130055	0.102052514	-1.357573993	1.234138722	0.013587684	0.115195705	HSPA6	heat shock protein family A (Hsp70) member 6	protein_coding	3310
ENSG00000119280	2.235010403	1.374392295	1.3958555	0.964103953	2.502043963	2.337181254	0.508568506	0.843905673	2.793426358	1.233644355	0.002874465	0.052450807	C1orf198	chromosome 1 open reading frame 198	protein_coding	84886
ENSG00000253490	0.087754599	0.026531335	0.036403589	0.010321678	0.072449366	0.100944872	0.259766055	0.009704085	-1.880751581	1.231619165	0.182053826	0.443678232	LINC02099	long intergenic non-protein coding RNA 2099	lincRNA	101929450
ENSG00000227009	0.513326192	1.309472629	0.136893306	0.475471422	0.847594478	1.039764501	0.402225432	0.510882048	-2.008373913	1.23059653	0.031926063	0.178719634	FUNDC2P4	FUN14 domain containing 2 pseudogene 4	processed_pseudogene	NA
ENSG00000137101	12.23040205	8.987329095	4.30623648	6.815458149	14.16784146	9.961714345	4.338445567	4.089149854	4.628762468	1.230354967	0.000265224	0.01752446	CD72	CD72 molecule	protein_coding	971
ENSG00000175841	0.595345253	1.75494183	0.55568123	0.551442062	1.187819212	1.65252644	0.427618452	0.444382939	-0.23058388	1.229337742	0.015509665	0.122487324	FAM172BP	family with sequence similarity 172 member B, pseudogene	processed_pseudogene	NA
ENSG00000197993	0.387075434	0.083150524	0.028975406	0.028754359	0.140160443	0.091700363	0.127705058	0.13516927	-1.348425882	1.226995912	0.120192891	0.358311834	KEL	Kell metallo-endopeptidase (Kell blood group)	protein_coding	3792
ENSG00000237686	1.047137363	0.736331212	0.276111891	0.137002747	0.93250159	0.540185434	0.497832806	0.702574071	0.271108211	1.225898583	0.028366125	0.167674443	AL109615.3		antisense	101929705
ENSG00000232031	0.057354121	0.390154265	0.122361108	0.121427642	0.662914258	0.722855859	0.449407927	0.057081036	-3.050012257	1.224145814	0.211216724	0.479825392	AL078599.2	novel transcript	sense_intronic	NA
ENSG00000187678	0.152248326	0.218331872	0.035114749	0.013067575	0.574119378	0.344502831	1.218761441	0.62656979	0.419862192	1.223489477	0.347092694	0.617423391	SPRY4	sprouty RTK signaling antagonist 4	protein_coding	81848
ENSG00000213047	6.960608682	6.797673454	4.426185795	3.714496688	7.570934007	9.143315931	2.475348259	2.630889705	6.025661136	1.222559036	0.000170834	0.014244276	DENND1B	DENN domain containing 1B	protein_coding	163486
ENSG00000126822	0.072581134	0.148121035	0.019355863	0.009604101	0.415710931	0.053089198	0.159952998	0.307001076	0.019637224	1.219732993	0.309982628	0.584081175	PLEKHG3	pleckstrin homology and RhoGEF domain containing G3	protein_coding	26030
ENSG00000236591	136.5235429	85.94438201	50.53890259	49.93338169	95.38534854	92.78609576	31.58784613	41.98222353	3.09753965	1.219601631	0.000241412	0.016971621	AL357992.1	novel transcript	antisense	NA
ENSG00000231711	0.152897947	0.022287769	0.017474858	0.023122062	0.130739349	0.063906645	0.068460444	0.048911767	-1.907282338	1.219461347	0.114438146	0.349455581	LINC00899	long intergenic non-protein coding RNA 899	processed_transcript	NA
ENSG00000135424	1.00035378	0.888104487	0.321032309	0.394863716	0.88187464	0.873848491	0.49156328	0.383893028	1.936661262	1.219456316	1.71E-05	0.006640552	ITGA7	integrin subunit alpha 7	protein_coding	3679
ENSG00000271959	0.383174338	0.111709823	0.175173501	0.09657619	0.595030073	0.418867192	0.28594547	0.118036873	-0.55972403	1.218507252	0.064749842	0.259181557	AC100803.3	novel transcript, antisense to MROH5	antisense	NA
ENSG00000135835	1.062533607	0.894029218	0.079141652	0.148661022	1.233792442	0.24807939	1.386918268	0.735749074	2.336595816	1.218480002	0.210893018	0.479565869	KIAA1614	KIAA1614	protein_coding	57710
ENSG00000205126	0.101283629	0.039370682	0.046303226	0.091899978	0.250856413	0.221436486	0.045350002	0.043200591	-2.553407544	1.217303667	0.092634359	0.312032295	ACCSL	1-aminocyclopropane-1-carboxylate synthase homolog (inactive) like	protein_coding	390110
ENSG00000154553	0.992609403	0.33862155	0.0474104	0.084687689	0.176128961	0.02133942	0.037147506	0.173985401	0.11594406	1.217273968	0.371026574	0.637439461	PDLIM3	PDZ and LIM domain 3	protein_coding	27295
ENSG00000204161	15.75094668	10.10850619	3.298853099	4.029686607	12.30603931	6.098903766	5.020964562	6.168656008	4.823346635	1.216637497	0.005485544	0.072660477	TMEM273	transmembrane protein 273	protein_coding	170371
ENSG00000116016	0.418044147	0.191262148	0.122335972	0.050910809	0.189365166	0.129887499	0.162333381	0.073637819	0.054600629	1.216361659	0.031307199	0.176736595	EPAS1	endothelial PAS domain protein 1	protein_coding	2034
ENSG00000140416	0.136369711	0.351084297	0.208130771	0.113265509	0.413968375	0.445733845	0.124937917	0.10440031	1.385132124	1.215290476	0.023999991	0.153623193	TPM1	tropomyosin 1	protein_coding	7168
ENSG00000204815	0.486248235	0.294020254	0.057632082	0.228769678	0.312232616	0.291827237	0.169336907	0.182819141	-0.820536163	1.215276082	0.016232511	0.125475615	TTC25	tetratricopeptide repeat domain 25	protein_coding	83538
ENSG00000260027	6.04628041	5.027015146	1.980159882	1.965053683	7.035158974	7.719034129	5.236367054	3.307860957	2.710805986	1.214578742	0.002775256	0.051752027	HOXB7	homeobox B7	protein_coding	3217
ENSG00000102387	0.059720982	0.094792823	0.031852661	0.052682774	0.106827666	0.116487168	0.062393849	0.019812209	-2.49661994	1.206878446	0.022054672	0.147254269	TAF7L	TATA-box binding protein associated factor 7 like	protein_coding	54457
ENSG00000183287	0.024001591	0.010884801	0.008534293	0.025407561	0.042933553	0.043214458	0.018806853	0.003981218	-2.876613466	1.206828952	0.091205853	0.309369208	CCBE1	collagen and calcium binding EGF domains 1	protein_coding	147372
ENSG00000166025	0.30149921	0.113535474	0.011486215	0.017097883	0.377817244	0.02908094	0.071717175	0.76623398	-0.104765022	1.206402853	0.403221932	0.665461981	AMOTL1	angiomotin like 1	protein_coding	154810
ENSG00000170545	0.227772267	0.20659096	0.080989435	0.096445901	0.213119508	0.211885056	0.047593285	0.143568912	-0.997888739	1.206098212	0.002414032	0.048587172	SMAGP	small cell adhesion glycoprotein	protein_coding	57228
ENSG00000196169	0.162849094	0.026065625	0.015327681	0.0101405	0.071177648	0.021559341	0.022518206	0.052435611	-2.305146267	1.205840328	0.17335799	0.432109116	KIF19	kinesin family member 19	protein_coding	124602
ENSG00000197056	1.148862369	0.978659371	0.717640867	0.399908681	1.307377948	1.006300816	0.462270292	0.401732392	1.932341748	1.204909831	0.000301866	0.018606447	ZMYM1	zinc finger MYM-type containing 1	protein_coding	79830
ENSG00000203778	0.456780576	0.607002098	0.475923602	0.371087268	0.806847948	0.898930405	0.133178849	0.243161171	0.151848208	1.204215411	0.012131121	0.108475047	FAM229B	family with sequence similarity 229 member B	protein_coding	619208
ENSG00000259407	0.36429386	0.457500396	0.179352952	0.326305298	0.347027952	0.580223586	0.131745519	0.111556713	-1.842486752	1.203819761	0.012584183	0.110525169	AC021739.2	novel transcript, antisense to AKAP13	antisense	NA
ENSG00000128268	34.50359577	32.45564425	14.67996955	9.343419835	34.71022285	36.2711789	20.57364292	18.05646691	6.956304137	1.203618479	0.000459884	0.023144975	MGAT3	mannosyl (beta-1,4-)-glycoprotein beta-1,4-N-acetylglucosaminyltransferase	protein_coding	4248
ENSG00000267607	0.15105568	0.171260633	0.089518611	0.115486402	0.159351843	0.196425084	0.052605439	0.041760124	-1.453247993	1.203039972	0.005781849	0.074038728	AC011511.5	novel transcript, antisense to ICAM4 and ICAM1	antisense	NA
ENSG00000106484	3.121743872	2.913216954	0.228412506	0.685974995	2.870366588	0.14203801	0.167782709	3.084447701	2.056226715	1.201756956	0.391994754	0.656327016	MEST	mesoderm specific transcript	protein_coding	4232
ENSG00000043039	0.014761634	0.040166701	0.01574647	0.015626344	0.097496523	0.079734218	0.046266915	0.014691349	-2.941611472	1.201517008	0.125168485	0.36618732	BARX2	BARX homeobox 2	protein_coding	8538
ENSG00000167549	2.300642219	1.488473284	0.653545941	0.55590873	1.109697034	1.660283785	0.84256966	0.734193427	2.179625584	1.201460281	0.001379621	0.037146932	CORO6	coronin 6	protein_coding	84940
ENSG00000211831	10.35528649	12.86338612	1.921069397	0.953206993	1.858527475	0.810631213	2.116711338	0.896172259	-2.68316938	1.201403463	0.278686675	0.554011098	TRAJ61	T cell receptor alpha joining 61 (non-functional)	TR_J_gene	NA
ENSG00000134072	1.767814253	0.891789374	1.345454853	1.26159749	1.705472271	2.637531704	0.326845133	0.444791379	1.554822286	1.197270327	0.0423411	0.207038667	CAMK1	calcium/calmodulin dependent protein kinase I	protein_coding	8536
ENSG00000108924	0.024550552	0.038968149	0.05237693	0.017325786	0.121612219	0.30205283	0.032061668	0.052939591	-1.457140884	1.196554592	0.223976413	0.49399821	HLF	HLF, PAR bZIP transcription factor	protein_coding	3131
ENSG00000107338	2.649933489	1.994118685	0.652321444	0.462389307	4.58387804	1.686509063	2.129641303	2.695279127	2.250599787	1.19653423	0.07240288	0.274765258	SHB	SH2 domain containing adaptor protein B	protein_coding	6461
ENSG00000206531	0.047392616	0.042985417	0.08425743	0.083614648	0.234761365	0.725301612	0.049513716	0.047166961	-2.471915163	1.195976653	0.260609732	0.535086219	CD200R1L	CD200 receptor 1 like	protein_coding	344807
ENSG00000016391	15.84683708	13.57257071	2.622341442	6.881815372	14.36801287	7.99973262	4.862051566	9.90433224	6.000692458	1.195356005	0.015652817	0.123252935	CHDH	choline dehydrogenase	protein_coding	55349
ENSG00000225361	0.108055163	0.098006751	0.053789943	0.061005248	0.089209319	0.239946839	0.067734763	0.03584689	-1.64561887	1.195233681	0.025828718	0.159011915	PPP1R26-AS1	PPP1R26 antisense RNA 1	antisense	100506599
ENSG00000107719	6.760860934	4.825030517	1.847263218	2.850204004	4.509428243	4.778364011	1.998212679	2.349132113	3.949594118	1.194099106	0.000145268	0.01356928	PALD1	phosphatase domain containing paladin 1	protein_coding	27143
ENSG00000196653	0.115549365	0.078603032	0.061629174	0.183477056	0.21123502	0.089162003	0	0.057499595	-2.027831353	1.193892485	0.174366186	0.433861946	ZNF502	zinc finger protein 502	protein_coding	91392
ENSG00000178531	0.508894019	0.173088847	0.226185565	0.134676027	0.280092053	0.381772942	0.066458755	0.126617745	-1.877060479	1.193491579	0.028427361	0.167790302	CTXN1	cortexin 1	protein_coding	404217
ENSG00000176014	18.18198067	5.097327094	1.973797315	6.786129938	9.111614901	17.13607833	15.70181304	3.506761015	4.960933509	1.191452049	0.093492257	0.313487001	TUBB6	tubulin beta 6 class V	protein_coding	84617
ENSG00000078401	4.703827819	6.489994545	1.034712735	0.801762891	7.218363472	4.270467433	9.203998146	5.607137796	2.939992644	1.18836903	0.117684717	0.354626041	EDN1	endothelin 1	protein_coding	1906
ENSG00000167483	9.785774261	12.84786001	9.225654631	7.964484498	10.02056998	10.27353981	0.919753871	5.139334276	5.492003788	1.187286331	0.073579556	0.277405324	FAM129C	family with sequence similarity 129 member C	protein_coding	199786
ENSG00000196167	1.008415872	0.648103732	0.405859732	0.366744016	0.944905758	0.693394614	0.392656861	0.289385752	2.24288031	1.186236693	0.000268017	0.017571981	COLCA1	colorectal cancer associated 1	antisense	399948
ENSG00000133063	2.12475871	1.759176812	0.995327676	0.924845077	1.898438931	2.740206157	1.024126831	0.813858895	3.440048496	1.18557512	7.85E-05	0.010411025	CHIT1	chitinase 1	protein_coding	1118
ENSG00000154240	0.182409341	0.070236715	0.290032773	0.112942095	0.122181192	0.049573574	0.005393582	0.006850597	-1.058581261	1.184145371	0.296427481	0.571199748	CEP112	centrosomal protein 112	protein_coding	201134
ENSG00000260179	0.312097712	0.070768675	0.092477667	0.091772175	0.257664913	0.280963322	0.054344322	0.120793437	-2.158163441	1.182186906	0.053460808	0.234346791	AL162741.1	novel transcript	lincRNA	NA
ENSG00000099822	0.404255673	0.053920968	0.228296099	0.083909066	0.359926095	0.271161849	0.04968806	0.094666084	-0.956763949	1.181673407	0.139067267	0.385647358	HCN2	hyperpolarization activated cyclic nucleotide gated potassium and sodium channel 2	protein_coding	610
ENSG00000198053	3.99236964	5.634711364	2.791767187	3.419357365	7.124599798	7.068230723	1.587115842	2.62591911	4.275242879	1.180581222	0.001960217	0.044512633	SIRPA	signal regulatory protein alpha	protein_coding	140885
ENSG00000177675	0.246874714	1.627704395	0.202573223	0.100513918	0.564417483	2.094249355	2.194832495	0.500848468	1.699730198	1.180254119	0.265216139	0.540332938	CD163L1	CD163 molecule like 1	protein_coding	283316
ENSG00000188026	0.641850163	0.428143681	0.25259736	0.267161821	0.60193139	0.47684189	0.219727821	0.204662177	1.620361816	1.180184817	0.000139145	0.01356928	RILPL1	Rab interacting lysosomal protein like 1	protein_coding	353116
ENSG00000053747	0.765617726	0.535838793	0.111903143	0.0701365	0.411768044	0.178937534	0.115367834	0.978108707	1.985234053	1.178784402	0.177846808	0.437623736	LAMA3	laminin subunit alpha 3	protein_coding	3909
ENSG00000162627	0.235243462	0.30227046	0	0	0.291322159	0.01176533	0.163847999	1.560822513	-2.392911712	1.178690688	0.536565331	0.76174357	SNX7	sorting nexin 7	protein_coding	51375
ENSG00000272144	0.258011374	0.280821637	0.110089937	0.191187649	0.42602349	0.162590788	0.080867673	0.077034865	-2.362297874	1.178170093	0.030982675	0.175933946	AC025171.4	novel transcript	lincRNA	NA
ENSG00000204291	0.032483139	0.038669431	0.030318997	0.017192971	0.053635544	0.043864007	0.012726357	0.012123178	-2.370000264	1.177355297	0.012382832	0.10961545	COL15A1	collagen type XV alpha 1 chain	protein_coding	1306
ENSG00000176406	0.031736593	0.048575194	0.008463482	0.008398916	0.02620143	0.023213611	0.006216936	0.039481853	-1.847030658	1.177079997	0.054295759	0.23563498	RIMS2	regulating synaptic membrane exocytosis 2	protein_coding	9699
ENSG00000280003	0.838685544	1.141040045	0.303022964	0.529824618	0.893433338	1.095996132	0.678365176	0.350032229	0.414874822	1.176234789	0.001516967	0.0391923	AC097637.2	TEC	TEC	NA
ENSG00000139351	0.049385358	0.03839387	0.022577206	0.074683233	0.099017917	0.127025001	0.022112419	0.021064378	-2.369512311	1.174585244	0.067839	0.26610596	SYCP3	synaptonemal complex protein 3	protein_coding	50511
ENSG00000226377	1.645510102	1.61686265	0.780129704	0.967722835	0.943414962	1.069868606	0.286526069	0.318436843	-1.006481493	1.174396534	0.021854022	0.14660263	AC084809.1	novel transcript	antisense	NA
ENSG00000176105	3.225764435	4.237350723	3.440974302	1.368132389	5.741756645	4.630134752	0.854985364	3.00481287	3.865211289	1.173348147	0.016962138	0.128290458	YES1	YES proto-oncogene 1, Src family tyrosine kinase	protein_coding	7525
ENSG00000248991	0.221424515	0.376562826	0.354295585	0.468790324	0.639820934	0.996677721	0	0.220370228	-2.630748411	1.173069345	0.166337811	0.423098092	AC097375.1	novel transcript	lincRNA	NA
ENSG00000268350	0.233018474	0.061180062	0.034886248	0.034620109	0.060750898	0.05152317	0.032032557	0.036617208	-1.441241661	1.172013225	0.077166375	0.284150694	FAM156A	family with sequence similarity 156 member A	protein_coding	29057
ENSG00000105767	0.144330138	0.179999043	0.051319752	0.012732061	0.089368196	0.054138327	0.226184649	0.023940488	-2.531656926	1.171453138	0.141441227	0.389447013	CADM4	cell adhesion molecule 4	protein_coding	199731
ENSG00000250548	0.041979473	0.064252678	0.055975216	0.144425302	0.073647942	0.17478645	0.008223432	0.010444898	-1.891010492	1.17106581	0.188309288	0.452871847	LINC01303	long intergenic non-protein coding RNA 1303	lincRNA	101927780
ENSG00000159216	2.024213041	2.647768117	1.552373081	1.44872284	3.27790116	4.281656837	0.899745028	1.363765413	4.924095441	1.170709992	0.001846797	0.042980187	RUNX1	runt related transcription factor 1	protein_coding	861
ENSG00000162174	0.612611044	2.123728941	0.207354852	0.517550242	2.237041356	1.543133556	0.710801452	2.174966691	2.151096052	1.170463062	0.129304651	0.372031724	ASRGL1	asparaginase like 1	protein_coding	80150
ENSG00000168646	0.485896735	0.604806302	0.26467087	0.207932639	0.823641338	0.214058759	0.064805552	0.380693153	0.682105687	1.168572339	0.078468146	0.287357435	AXIN2	axin 2	protein_coding	8313
ENSG00000168679	0.127946594	0.10444357	0.154680359	0.081264884	0.901388759	0.115182837	0.080203777	0.067913275	-1.190205837	1.16857094	0.20521449	0.473274488	SLC16A4	solute carrier family 16 member 4	protein_coding	9122
ENSG00000148204	0.216995327	0.196816204	0.081696131	0.117105285	0.158072899	0.314089271	0.080014289	0.097394686	-0.130467971	1.167910274	0.002845237	0.052206178	CRB2	crumbs 2, cell polarity complex component	protein_coding	286204
ENSG00000071246	0.386386119	0.339149786	0.15511557	0.114349655	0.370447802	0.123427392	0.052087637	0.177801017	0.231595945	1.166347201	0.048379735	0.22249465	VASH1	vasohibin 1	protein_coding	22846
ENSG00000006118	2.002535176	1.855065213	1.204796651	1.172008048	3.52432634	2.465005655	0.541477526	1.56408004	3.523332908	1.164625444	0.006358442	0.077561891	TMEM132A	transmembrane protein 132A	protein_coding	54972
ENSG00000211968	0	1918.588688	13.50316895	0	0.107740723	0	0	0	-2.815446461	1.164193696	0.808632016	0.917067264	IGHV1-58	immunoglobulin heavy variable 1-58	IG_V_gene	NA
ENSG00000197549	0.906682022	0.979583769	0.853387195	0.705730745	1.555805823	1.352385735	0.334327556	0.353868612	1.251096844	1.163803799	0.007647541	0.085083874	PRAMENP	PRAME N-terminal-like, pseudogene	transcribed_unprocessed_pseudogene	649179
ENSG00000279415	0.939129743	1.615908862	0.677677855	0.233915826	0.729728579	0.422721798	0.129859591	0.467329092	-0.945862007	1.163786442	0.074330223	0.278757932	AC099494.2	novel transcript	TEC	NA
ENSG00000106546	24.08543039	20.56613646	13.73228235	12.47390663	22.58935386	14.41200178	6.988474014	5.306501994	6.756286334	1.161442602	0.005834065	0.07439114	AHR	aryl hydrocarbon receptor	protein_coding	196
ENSG00000283202	6.174580763	7.583855765	3.293261823	4.811425773	5.522481639	7.797500239	0.403183112	6.059831468	0.402887761	1.16082864	0.08736076	0.302383515	AC010149.2	Novel Sp100-like protein pseudogene	unitary_pseudogene	NA
ENSG00000137142	0.173006895	0.033625372	0	0.026163046	0.510117331	0.044499426	0.038732138	0.442756651	-3.372889946	1.159900683	0.370349478	0.636867396	IGFBPL1	insulin like growth factor binding protein like 1	protein_coding	347252
ENSG00000223855	0.177215399	0.094344776	0.008219065	0.040781817	0.114501407	0.013872753	0.036224381	0.053678316	-2.469520876	1.159634773	0.251696693	0.525225478	HRAT92	heart tissue-associated transcript 92	lincRNA	441307
ENSG00000154451	3.994179561	2.468824129	3.099944968	1.938488002	6.85256403	6.859952952	2.739793382	1.353668033	4.693367436	1.159094121	0.018805826	0.13539053	GBP5	guanylate binding protein 5	protein_coding	115362
ENSG00000270048	1.43799647	1.257691202	1.424367043	0.543654178	0.593598129	0.647272071	0.804833209	0	-2.531908004	1.15774543	0.245205426	0.51784962	AC068790.4	novel transcript, sense intronic to CCDC92	sense_intronic	NA
ENSG00000242759	0.153092066	0.047337109	0.037114942	0.0368318	0.080430864	0.106497145	0.032715786	0.048479179	-2.034630874	1.157522339	0.024234144	0.154287873	LINC00882	long intergenic non-protein coding RNA 882	lincRNA	100302640
ENSG00000171476	0.247385418	0.104289398	0.107786043	0.14753623	0.91188424	0.222706628	0.207493953	0.093628212	0.568017923	1.1568672	0.120296756	0.358464174	HOPX	HOP homeobox	protein_coding	84525
ENSG00000091490	41.21505863	33.44976053	27.42699157	19.53889778	37.12091596	42.07835195	10.35037645	15.51937246	7.583858928	1.156615138	0.002032274	0.045079731	SEL1L3	SEL1L family member 3	protein_coding	23231
ENSG00000080618	0.425290002	0.492891097	0.067209425	0.100045049	0.260085477	0.085080827	0.098738721	0.172441309	-1.736364063	1.156040082	0.123899298	0.363956031	CPB2	carboxypeptidase B2	protein_coding	1361
ENSG00000169129	4.512409007	6.685164271	2.419173588	1.225057873	14.09257592	2.835598905	3.312731858	5.15039749	4.521410901	1.155402531	0.089035551	0.305700664	AFAP1L2	actin filament associated protein 1 like 2	protein_coding	84632
ENSG00000111077	0.073434252	0.072660387	0.049848582	0.031801049	0.068893889	0.075123367	0.010461937	0.039864329	-1.361989222	1.155036697	0.011240312	0.104149808	TNS2	tensin 2	protein_coding	23371
ENSG00000273590	0.331112607	0.042498302	0.053313674	0.112427282	0.08768261	0.185597803	0.019581048	0.062176614	-1.440180285	1.152164848	0.155652839	0.408344719	SMIM11B	small integral membrane protein 11B	protein_coding	102723553
ENSG00000236453	1.345611762	1.312590421	0.595820396	0.564398877	1.970318601	1.759923028	1.472148863	0.631700371	0.227159721	1.151882592	0.004199418	0.063151086	AC003092.1	novel transcript	lincRNA	NA
ENSG00000166823	0.764003371	0.729155337	0.206784591	0.422485159	0.743724798	0.410619441	0.178700831	0.351810976	0.012415897	1.151478555	0.008743035	0.091634397	MESP1	mesoderm posterior bHLH transcription factor 1	protein_coding	55897
ENSG00000226791	0.205721396	0.227407384	0.082292359	0.122496853	0.24414735	0.231498681	0.060448682	0.127963673	-1.623655302	1.151122234	0.002841843	0.052206178	LINC02611	long intergenic non-protein coding RNA 2611	lincRNA	NA
ENSG00000253307	0.272179253	0.833180821	0.871013832	0.720307551	0.898834446	0.857594734	0	0.135441651	-2.521296892	1.150081504	0.205778728	0.474053114	AC011676.1	novel transcript	antisense	NA
ENSG00000140465	0.904391833	1.444422646	0.805339136	0.649346248	3.012599994	2.024808095	0.653191854	1.009661323	1.969059098	1.149562805	0.019104957	0.136439314	CYP1A1	cytochrome P450 family 1 subfamily A member 1	protein_coding	1543
ENSG00000271913	0.21003831	0.214319411	0.106933532	0.13643712	0.18522875	0.176193036	0.059846937	0.057010428	-0.427880414	1.149448445	0.003205875	0.055482694	AL035530.2	novel transcript, antisense to TAGAP	antisense	NA
ENSG00000179583	12.79826657	9.871145382	4.095356786	4.852139078	11.56751368	4.787164527	2.785978406	5.116173471	6.990493218	1.148294083	0.007194981	0.082078834	CIITA	class II major histocompatibility complex transactivator	protein_coding	4261
ENSG00000172819	3.656635623	3.91396184	2.37182939	1.980037931	3.001483809	2.689455224	0.677083401	1.227058565	3.462682237	1.148173153	0.006998803	0.081343926	RARG	retinoic acid receptor gamma	protein_coding	5916
ENSG00000240225	0.743023245	0.266436265	0.294918969	0.640213652	0.589656478	0.575565445	0.018052975	0.389806271	0.597312789	1.147902422	0.19289956	0.458695963	ZNF542P	zinc finger protein 542, pseudogene	transcribed_unprocessed_pseudogene	147947
ENSG00000143226	1.47421892	1.127335845	0.488039835	0.613467805	2.144616198	1.931236574	1.362279409	0.860082522	2.57287213	1.146957652	0.006511472	0.078635147	FCGR2A	Fc fragment of IgG receptor IIa	protein_coding	2212
ENSG00000274536	3.482769728	3.705627171	1.746426724	1.433749361	4.509617079	2.465390797	0.839687143	2.444106162	2.057195963	1.146509555	0.00588374	0.074741623	AL034397.3	novel transcript, antisense VSIG4	antisense	NA
ENSG00000185669	3.790041093	2.567584495	1.480731896	1.799645997	4.133399441	3.060928483	0.977695768	1.878236317	1.953414467	1.146286484	0.001040972	0.03336828	SNAI3	snail family transcriptional repressor 3	protein_coding	333929
ENSG00000244482	0.248471218	0.135219028	0.084815426	0.052605242	0.270778837	0.28631566	0.140179559	0.187938995	-1.201910064	1.145319877	0.024567563	0.155483824	LILRA6	leukocyte immunoglobulin like receptor A6	protein_coding	79168
ENSG00000184185	0.110613706	0.130861783	0.010260296	0.010182022	0.468519655	0.077931432	0.881806041	0.349406667	-0.63979019	1.145015628	0.408586693	0.670250348	KCNJ12	potassium voltage-gated channel subfamily J member 12	protein_coding	3768
ENSG00000164403	2.035201889	1.529969649	0.775816487	0.388183843	1.705472271	0.775785075	0.517205485	1.003631829	2.070823441	1.144817501	0.019383489	0.137553797	SHROOM1	shroom family member 1	protein_coding	134549
ENSG00000204287	2222.60185	1537.777613	671.3011915	780.3637559	1709.630384	1073.814036	562.615259	896.7043616	10.41315872	1.144724244	0.000848728	0.030928607	HLA-DRA	major histocompatibility complex, class II, DR alpha	protein_coding	3122
ENSG00000197584	2.692227037	0.778215665	0.292879016	0.121101961	0.850032329	0.199110433	0.609555496	0.690725654	0.895785	1.144292774	0.231778188	0.502940284	KCNMB2	potassium calcium-activated channel subfamily M regulatory beta subunit 2	protein_coding	10242
ENSG00000177380	0.293127478	0.626690202	0.366286678	0.24380585	0.51857843	0.693641962	0.150935857	0.183374265	1.128863311	1.141793471	0.0120506	0.108181638	PPFIA3	PTPRF interacting protein alpha 3	protein_coding	8541
ENSG00000136425	1.435028963	0.787798911	0.375978167	0.293157789	0.831400921	0.713929633	0.355086711	0.651457933	0.387212711	1.141508483	0.007090781	0.081656863	CIB2	calcium and integrin binding family member 2	protein_coding	10518
ENSG00000144749	9.799798127	8.17942438	2.37674968	2.366751151	4.789038373	3.447949315	2.305746424	3.892079181	4.818299535	1.139366131	0.014149912	0.116806565	LRIG1	leucine rich repeats and immunoglobulin like domains 1	protein_coding	26018
ENSG00000171659	0.322259953	1.08656344	0.373651983	0.355969416	1.839248144	0.819881154	0.131745519	0.878509113	0.109808705	1.138914997	0.131632904	0.375774519	GPR34	G protein-coupled receptor 34	protein_coding	2857
ENSG00000168676	0.281736678	0.303657651	0.128799858	0.139437025	0.144996861	0.177871132	0.011468028	0.182074819	-0.003239383	1.137718037	0.113702674	0.34820628	KCTD19	potassium channel tetramerization domain containing 19	protein_coding	146212
ENSG00000155792	0.08242194	0.084101903	0.098910896	0.087250068	0.119081852	0.30607357	0.032291554	0.030761062	-2.084007294	1.136545558	0.092038929	0.310955677	DEPTOR	DEP domain containing MTOR interacting protein	protein_coding	64798
ENSG00000214711	0.753748025	0.851516058	0.5886685	0.634046505	1.439039211	1.023891442	0.168746295	0.542525807	1.397495455	1.136429133	0.018565678	0.134530581	CAPN14	calpain 14	protein_coding	440854
ENSG00000214694	0.053744203	0.039883377	0.015635399	0.025860201	0.08874141	0.030789031	0.00765676	0.04376316	-2.390785319	1.134887783	0.06666349	0.263578323	ARHGEF33	Rho guanine nucleotide exchange factor 33	protein_coding	100271715
ENSG00000188064	0.133705162	0.072762882	0.074165221	0.073599431	0.119216571	0.033702743	0	0.042581933	-1.937309194	1.134306623	0.223055881	0.492973198	WNT7B	Wnt family member 7B	protein_coding	7477
ENSG00000271871	0.25404819	0.384038995	0.301108056	0.179286582	0.256348617	0.406586188	0.088472783	0.056186349	-2.237986266	1.133382893	0.044974817	0.214174876	AC005740.4	novel transcript, antisense to PCDH12	antisense	NA
ENSG00000266088	1.352944449	1.165773128	0.601336414	0.167089707	1.619618267	0.487190712	1.095459958	0.561042733	-0.171014067	1.133003059	0.087478079	0.302396684	AC004585.1	novel transcript	lincRNA	NA
ENSG00000162733	2.416890886	3.795135621	0.948002093	0.620961498	3.03461336	3.009836675	1.33354787	4.241993388	4.440351123	1.132532094	0.047819636	0.221349936	DDR2	discoidin domain receptor tyrosine kinase 2	protein_coding	4921
ENSG00000183395	0.846385092	1.007575937	1.354278687	0.97062853	1.339304394	1.206422432	0.055266615	0.350981303	-0.888344948	1.132517166	0.120517549	0.358969892	PMCH	pro-melanin concentrating hormone	protein_coding	5367
ENSG00000117643	0.131686993	0.158802209	0.047888391	0.028513836	0.08153965	0.051192089	0.037522027	0.053615446	-0.777332357	1.132391979	0.033929607	0.184558725	MAN1C1	mannosidase alpha class 1C member 1	protein_coding	57134
ENSG00000114450	7.687506646	5.981755351	2.629694142	3.052701286	5.684161641	8.403601189	3.893424978	3.206347657	5.033767693	1.132036357	0.000108002	0.011933333	GNB4	G protein subunit beta 4	protein_coding	59345
ENSG00000276778	1.477541921	0.519712963	0.945670501	0.419634882	0.565293842	0.493126778	0.237198176	0.093251649	0.791813641	1.130592152	0.126395978	0.36783954	LINC02227	long intergenic non-protein coding RNA 2227	lincRNA	101927697
ENSG00000188937	0.11752988	0.098400353	0.057863536	0.019140703	0.044783795	0.089527544	0.014168081	0.053986281	-2.559322803	1.130519302	0.063144655	0.255536468	NYX	nyctalopin	protein_coding	60506
ENSG00000162654	14.45262059	10.68324777	8.150513949	6.4174618	17.10803812	10.17291235	6.149414366	3.747336916	5.7342639	1.12946749	0.00212653	0.04606907	GBP4	guanylate binding protein 4	protein_coding	115361
ENSG00000064763	2.67092554	4.197572471	0.671007422	2.14035575	6.252565912	5.141538206	3.51285674	3.567464511	4.020527995	1.129289272	0.056320143	0.239883338	FAR2	fatty acyl-CoA reductase 2	protein_coding	55711
ENSG00000111181	0.061394979	0.041764241	0.038203085	0.010831898	0.0971503	0.124358197	0.088196306	0.045826991	-1.77101898	1.128993574	0.08386957	0.297297117	SLC6A12	solute carrier family 6 member 12	protein_coding	6539
ENSG00000224786	0.203058563	0.152421075	0.097099153	0.096358405	0.213889632	0.170194734	0.032919305	0.111498881	-1.068745607	1.127654854	0.008249383	0.088877438	CETN4P	centrin 4, pseudogene	transcribed_unitary_pseudogene	NA
ENSG00000064787	2.6531991	1.598326572	1.281338738	1.09340504	1.931633491	3.18172256	1.158424969	0.771807284	3.663666117	1.127230033	0.00216101	0.046286463	BCAS1	breast carcinoma amplified sequence 1	protein_coding	8537
ENSG00000165685	0.147108635	0.063202978	0.090850229	0.114745468	0.281256092	0.808540161	0.279073435	0.061645555	-0.812418539	1.12708321	0.207446768	0.475665262	TMEM52B	transmembrane protein 52B	protein_coding	120939
ENSG00000070182	0.016431746	0.022355555	0.005842668	0.013528891	0.031653753	0.031228696	0.008583582	0.018170565	-1.965908076	1.126647335	0.025339023	0.157496113	SPTB	spectrin beta, erythrocytic	protein_coding	6710
ENSG00000164946	0.017570762	0	0.02677573	0.005314293	0.068386627	0.171737518	0.007867353	0.019985258	-2.311837549	1.125763414	0.454394637	0.704060932	FREM1	FRAS1 related extracellular matrix 1	protein_coding	158326
ENSG00000164542	0.024090777	0.038238365	0.042830025	0.05525427	0.102760437	0.08675007	0	0.035964107	-2.031781494	1.125396994	0.22868735	0.499432951	KIAA0895	KIAA0895	protein_coding	23366
ENSG00000196126	1170.736812	765.9718056	347.4572098	432.0377731	885.4514851	602.2350114	298.0963372	474.4608657	9.43555617	1.124339949	0.000766477	0.029364189	HLA-DRB1	major histocompatibility complex, class II, DR beta 1	protein_coding	3123
ENSG00000230006	4.598592347	1.773188552	3.948679076	3.253610041	3.849245662	6.788860009	0.342169204	1.728379973	4.342306176	1.123706019	0.141693505	0.389789571	ANKRD36BP2	ankyrin repeat domain 36B pseudogene 2	transcribed_unprocessed_pseudogene	645784
ENSG00000185842	0.042524121	0.016796465	0.010242842	0.0014521	0.018120006	0.003704708	0.004299419	0.016382573	-2.289263826	1.123308293	0.264006694	0.539104195	DNAH14	dynein axonemal heavy chain 14	protein_coding	127602
ENSG00000262343	0.416879488	0.22686748	0.533630388	0.353039627	2.409202282	3.152454717	0.783967162	0.414894565	-2.059746331	1.12318254	0.250051956	0.523482654	AC100791.1	novel transcript	lincRNA	NA
ENSG00000171224	1.141427782	0.354175621	0.320415578	0.08479232	0.793559544	0.090136903	0.376583188	0.139507913	-1.314264295	1.122985569	0.266939607	0.541762125	FAM241B	family with sequence similarity 241 member B	protein_coding	219738
ENSG00000187556	1.722539294	1.339161077	0.758316867	0.897249497	1.670417406	2.486045117	0.942664969	0.707504415	0.267410393	1.122356065	0.001240398	0.03543353	NANOS3	nanos C2HC-type zinc finger 3	protein_coding	342977
ENSG00000163995	0.03572662	0.036454817	0.066692771	0.018909711	0.143790851	0.100508086	0.027994199	0.026667384	-1.773290638	1.121555384	0.109206484	0.34139425	ABLIM2	actin binding LIM protein family member 2	protein_coding	84448
ENSG00000008118	0.01009484	0.04120239	0.043073305	0.010686177	0.241691914	0.154492496	0.015819965	0.080374194	-2.877143517	1.12062572	0.329312366	0.601540539	CAMK1G	calcium/calmodulin dependent protein kinase IG	protein_coding	57172
ENSG00000110076	0.03063946	0.013895097	0.029959967	0.008108566	0.107506504	0.055165829	0.020006723	0.030493574	-1.662438528	1.120014273	0.152544464	0.40456703	NRXN2	neurexin 2	protein_coding	9379
ENSG00000134709	1.966674326	3.263024426	1.671483879	1.083253877	3.765456967	1.137138784	0.444766218	1.225308031	3.354554323	1.118382779	0.054437891	0.235961877	HOOK1	hook microtubule tethering protein 1	protein_coding	51361
ENSG00000196628	7.389283307	9.045496988	12.20860726	8.056428226	10.65187092	11.46908586	0.4153099	8.408136237	7.476283557	1.118045539	0.276969191	0.552107456	TCF4	transcription factor 4	protein_coding	6925
ENSG00000008083	9.274061194	8.407561718	6.395580161	7.682705736	8.998795373	6.893397597	1.140173689	3.034917527	5.045755261	1.117747664	0.04551762	0.215563534	JARID2	jumonji and AT-rich interaction domain containing 2	protein_coding	3720
ENSG00000197077	0.054228061	0.27722574	0.064857565	0.015655812	0.325601261	0.174562595	0.252372664	0.179899535	0.982840446	1.117376075	0.241265755	0.513562305	KIAA1671	KIAA1671	protein_coding	85379
ENSG00000138735	0.140941517	0.063917447	0.047166921	0.029254435	0.123204686	0.099514829	0.147249484	0.03575521	-0.453095387	1.116847871	0.036003949	0.190358836	PDE5A	phosphodiesterase 5A	protein_coding	8654
ENSG00000231216	0.036034403	0.049025165	0.217818006	0.025430155	0.267746955	0.097318998	0	0.035862829	-2.868267671	1.116438374	0.284869193	0.560184033	GS1-600G8.3	unknown transcript	antisense	100093698
ENSG00000197057	0.995346156	1.452307237	0.282107912	0.794056377	1.123453062	0.393916556	0.293883027	0.368486636	1.746646151	1.116320414	0.051802512	0.230019763	DTHD1	death domain containing 1	protein_coding	401124
ENSG00000222445	1.142577256	1.110348392	0.522345153	0.86393383	1.347572791	1.175537711	0.383693898	0.406120359	-1.854614531	1.11546391	0.00558482	0.073088972	RN7SKP56	RNA, 7SK small nuclear pseudogene 56	misc_RNA	NA
ENSG00000248329	2.107582904	3.545566355	0.111943183	0.148118924	3.393361915	0.377892181	4.878920275	5.86617128	1.916301124	1.114582533	0.448068603	0.698672701	APELA	apelin receptor early endogenous ligand	protein_coding	100506013
ENSG00000223865	194.6909361	127.0734259	58.92266059	66.36246892	164.40277	89.45987815	52.75472616	80.07753485	8.032928133	1.114425641	0.001445191	0.038167001	HLA-DPB1	major histocompatibility complex, class II, DP beta 1	protein_coding	3115
ENSG00000246100	0.119028453	0.030845599	0.006046169	0.006000044	0.074871438	0.03061553	0.088825486	0.090256543	-2.362630542	1.114138626	0.248587181	0.521695697	LINC00900	long intergenic non-protein coding RNA 900	lincRNA	NA
ENSG00000185271	0.112946226	0.020043191	0.026191639	0.046785291	0.036488087	0.057470673	0	0.034211266	-2.483711994	1.113439674	0.200624184	0.468291343	KLHL33	kelch like family member 33	protein_coding	123103
ENSG00000272620	0.011926618	0.070313895	0.212038565	0	0.984650318	0.050105241	0.080992634	0.106828481	-1.250350147	1.113014718	0.554716449	0.774526879	AFAP1-AS1	AFAP1 antisense RNA 1	antisense	84740
ENSG00000104833	0.818363542	0.466564166	0.216161877	0.264015786	0.611287167	0.624462013	0.341996062	0.356814114	0.566463731	1.111684126	0.001348884	0.037005891	TUBB4A	tubulin beta 4A class IVa	protein_coding	10382
ENSG00000271888	0.701656905	0.613678638	0.187117149	0.318325155	0.496526821	0.338389653	0.117813247	0.299278306	-1.40443713	1.111163292	0.019067155	0.136306203	AL136162.1	novel transcript	lincRNA	NA
ENSG00000100196	1.344387724	0.533473764	0.403334943	0.22236555	1.005859349	0.151284208	0.153623425	0.292684564	-0.407447343	1.107918751	0.195052425	0.461135328	KDELR3	KDEL endoplasmic reticulum protein retention receptor 3	protein_coding	11015
ENSG00000285641	0.316691569	0.172344815	0.084454985	0.067048558	0.156874535	0.185314287	0.148889426	0.07879592	-2.026964747	1.106310945	0.017907237	0.132405587	AL358472.6	novel protein	protein_coding	NA
ENSG00000205018	0.19380755	0.263677104	0.063611569	0.205160445	0.60309832	0.577105003	0.280359118	0.267071203	-1.061063411	1.105838274	0.09115645	0.309288393	AC092384.1	uncharacterized LOC100129697	antisense	100129697
ENSG00000113389	0.027380692	0.018625852	0.01460371	0.005796921	0.047471004	0.044368625	0.025745526	0.02452529	-2.078938796	1.104320143	0.059695556	0.248506335	NPR3	natriuretic peptide receptor 3	protein_coding	4883
ENSG00000273824	5.740670548	6.425815791	2.641982432	3.41447281	7.703576568	13.42986039	5.115009631	4.356658318	2.939404721	1.103226503	0.008244035	0.088877438	AC008033.3	novel transcript	lincRNA	NA
ENSG00000184489	48.30933398	28.94724957	16.77680521	17.55332168	63.41861635	56.66810899	30.54774236	27.12813419	6.544534337	1.102576968	0.004496716	0.065275802	PTP4A3	protein tyrosine phosphatase type IVA, member 3	protein_coding	11156
ENSG00000197852	0.141725771	0.070116118	0.050393712	0.068194459	0.145372896	0.313169133	0.148068838	0.059839801	-0.573424893	1.102230007	0.061400574	0.251889882	INKA2	inka box actin regulator 2	protein_coding	55924
ENSG00000238005	1.167462749	1.213318876	0.605379012	0.463443976	1.151260717	0.832040441	0.381160505	0.516401782	0.289176215	1.102127909	0.000615067	0.026158515	AL391832.2		lincRNA	101927851
ENSG00000163625	0.006410487	0.019623445	0.022224047	0.005089501	0.05424748	0.043282397	0.020092182	0.007974955	-1.751992288	1.101324556	0.212197702	0.48073965	WDFY3	WD repeat and FYVE domain containing 3	protein_coding	23001
ENSG00000179104	2.125920101	1.991516501	0.723603575	0.477576975	2.550981361	1.858325549	2.436392481	1.363155209	3.624880493	1.099167825	0.023899039	0.153516432	TMTC2	transmembrane and tetratricopeptide repeat containing 2	protein_coding	160335
ENSG00000102265	61.9862196	45.29075786	28.38595079	24.38378952	59.71408976	33.94551082	17.93916293	21.05801266	5.67890208	1.09790882	0.000950373	0.032344501	TIMP1	TIMP metallopeptidase inhibitor 1	protein_coding	7076
ENSG00000170608	0.924285727	0.352099985	0.078876024	0.104365729	0.254360512	0.033283216	0.038626119	0.208507232	-1.55814263	1.096570481	0.366060596	0.633431003	FOXA3	forkhead box A3	protein_coding	3171
ENSG00000135519	0.392135673	0.338733012	0.212468505	0.197669653	0.647486991	0.498706299	0.156070882	0.297347478	0.44300646	1.096433749	0.003661409	0.059337799	KCNH3	potassium voltage-gated channel subfamily H member 3	protein_coding	23416
ENSG00000135127	1.98022318	3.210150023	1.697224877	2.383017482	3.84719254	3.01547716	1.312330151	0.686346369	3.466217705	1.095767628	0.016462206	0.126271394	BICDL1	BICD family like cargo adaptor 1	protein_coding	92558
ENSG00000276523	0.269598711	0.366791734	0.115034096	0.171234789	0.578703166	0.582489494	0.337997819	0.214652038	-2.632745565	1.095351425	0.036841001	0.192150566	AC025287.3	novel transcript, antisense to GABARAPL2	antisense	NA
ENSG00000205111	1.445771834	0.017720604	0.138939445	0.110303606	0.225819153	0.234512405	0.061235622	0.116666591	-1.642995326	1.094860995	0.373094387	0.638935654	CDKL4	cyclin dependent kinase like 4	protein_coding	344387
ENSG00000131746	0.055733012	0.068242786	0.005945129	0.01179955	0.05981644	0.010034634	0.034936436	0.027733823	-2.82442459	1.093511547	0.198406818	0.465139005	TNS4	tensin 4	protein_coding	84951
ENSG00000271425	0.081557222	0.138699267	0.060898871	0.053959185	0.171698817	0.104625208	0.031952771	0.075081229	0.100097329	1.092769192	0.009803455	0.097006972	NBPF10	NBPF member 10	protein_coding	100132406
ENSG00000108852	0.106040396	0.066123299	0.018852497	0.023385844	0.058363964	0.071596476	0.083089748	0.039575811	-1.616930608	1.091518207	0.032681942	0.181142849	MPP2	membrane palmitoylated protein 2	protein_coding	4355
ENSG00000172824	1.375587045	0.897642481	1.613432708	1.706548003	1.351500624	2.000428639	0.068281011	0.582305477	1.952141041	1.09151569	0.208844476	0.477298091	CES4A	carboxylesterase 4A	protein_coding	283848
ENSG00000255428	0.856254677	0.497231779	0.233914519	0.34266815	0.801745907	0.620428992	0.540019128	0.280595102	0.315066918	1.091045471	0.004252175	0.063496967	AP002008.3		sense_intronic	100132078
ENSG00000159714	0.930983752	0.674834623	0.350025356	0.201950634	0.72451071	0.515231703	0.346805813	0.44808613	0.763042488	1.09053276	0.004380928	0.064862469	ZDHHC1	zinc finger DHHC-type containing 1	protein_coding	29800
ENSG00000177025	0.295232687	0.321333611	0.34642235	0.468790324	0.60935327	0.877076394	0.277601487	0.058765394	-1.641285449	1.089232798	0.124287293	0.364720079	C19orf18	chromosome 19 open reading frame 18	protein_coding	147685
ENSG00000163352	0.370051929	0.453113406	0.276318201	0.11751867	0.519369322	0.299822503	0.521928823	0.073657994	-2.193393485	1.089090573	0.067072944	0.264413365	LENEP	lens epithelial protein	protein_coding	55891
ENSG00000092009	3.40195018	2.118075471	0.584316732	0.762972513	2.570599367	3.503795531	5.46685319	1.778954538	0.937543466	1.088575968	0.08704335	0.301970093	CMA1	chymase 1	protein_coding	1215
ENSG00000162645	26.0840619	19.75829226	15.71199683	13.40504289	23.90144511	25.40391124	8.236152148	8.666139965	6.666507744	1.088295611	0.000804017	0.030312575	GBP2	guanylate binding protein 2	protein_coding	2634
ENSG00000204389	2.339091837	5.491417355	3.9109971	2.775548352	7.131715577	5.514120494	0.869531037	2.241332956	2.98879054	1.08776639	0.055480199	0.237729962	HSPA1A	heat shock protein family A (Hsp70) member 1A	protein_coding	3303
ENSG00000237976	1.967023605	2.021983949	0.46627898	1.01798805	1.768307694	1.928200458	0.890525806	1.392112248	-0.289030787	1.087632053	0.005535922	0.07283048	AL391069.2	novel transcript	antisense	NA
ENSG00000239445	5.351486441	2.964617036	1.196395532	0.949814797	2.222296197	1.096227263	0.753278056	1.722181566	0.50125358	1.086368871	0.072171612	0.274424452	ST3GAL6-AS1	ST3GAL6 antisense RNA 1	antisense	100874207
ENSG00000165886	2.026826042	2.520542918	1.165478796	0.938679805	2.196243487	2.109731879	0.967781268	1.040106139	1.367818018	1.085862533	2.91E-05	0.007504838	UBTD1	ubiquitin domain containing 1	protein_coding	80019
ENSG00000151929	3.481209303	2.662451338	1.50007057	1.238787391	1.997223555	0.610850605	0.138699687	1.282110295	1.709773429	1.085804491	0.210852901	0.479565869	BAG3	BCL2 associated athanogene 3	protein_coding	9531
ENSG00000237292	3.078033139	2.259151129	0.561631983	0.986076199	2.273700778	2.442831691	2.475314609	1.612303915	0.238959698	1.082073416	0.018498526	0.134494056	LINC01732	long intergenic non-protein coding RNA 1732	lincRNA	101928973
ENSG00000140859	0.030953302	0	0.03301838	0.020851403	0.083633736	0.096262457	0.008819631	0.005601077	-2.349277834	1.081252096	0.42861019	0.684550988	KIFC3	kinesin family member C3	protein_coding	3801
ENSG00000227502	7.54032855	6.976977903	1.74674368	2.812912105	5.699034521	5.534654489	3.933779329	4.274302537	3.597140005	1.081070489	0.002781741	0.051752027	LINC01268	long intergenic non-protein coding RNA 1268	lincRNA	285758
ENSG00000197084	0.3903727	0.637327141	0.54134181	0.495888031	0.934635204	1.757148583	0.428236398	0.194256993	-1.313326303	1.080891541	0.093079171	0.312740738	LCE1C	late cornified envelope 1C	protein_coding	353133
ENSG00000153283	0.609474628	0.816439443	0.435091212	0.049628965	1.099247073	0.198366888	0.440828463	0.564579192	1.19927135	1.080371089	0.229062576	0.499894284	CD96	CD96 molecule	protein_coding	10225
ENSG00000167799	5.82399016	4.136217136	1.992702493	1.415270043	4.777990633	3.165583584	2.037783119	3.080402275	2.148095628	1.080202374	0.00378401	0.059990338	NUDT8	nudix hydrolase 8	protein_coding	254552
ENSG00000106211	32.32066162	15.51973496	9.611225408	9.065383517	19.46335505	16.37137701	10.90741094	8.884939169	4.500687201	1.079932137	0.001974622	0.044765732	HSPB1	heat shock protein family B (small) member 1	protein_coding	3315
ENSG00000205710	0.317063273	0.345094195	0.439681376	0.293681732	0.726396302	0.827757225	0.086954104	0.236665209	0.235027495	1.079803059	0.063698342	0.256706121	C17orf107	chromosome 17 open reading frame 107	protein_coding	100130311
ENSG00000258317	0.605409532	0.454436251	0.155882756	0.265188962	0.672172224	0.300697822	0.458021001	0.166214329	-1.134662727	1.077337339	0.03042291	0.174374022	AC034102.6	novel transcript, antisense to ZC3H10 and ESYT1	antisense	NA
ENSG00000143514	3.765066825	4.030447902	3.32844272	2.343638625	5.006949331	3.791334767	0.833823862	1.907226891	4.059886575	1.077011959	0.010090391	0.098648276	TP53BP2	tumor protein p53 binding protein 2	protein_coding	7159
ENSG00000137843	0.368160693	0.136605353	0.066941399	0.04871586	0.072533518	0.056494354	0.013112661	0.112420556	-0.975610242	1.075626057	0.213116656	0.481747491	PAK6	p21 (RAC1) activated kinase 6	protein_coding	56924
ENSG00000182742	4.846232373	4.695559025	1.64904147	1.41572931	4.879562153	4.298049977	3.459304663	3.213053057	3.611069478	1.075031412	0.003030449	0.054069184	HOXB4	homeobox B4	protein_coding	3214
ENSG00000177103	0.503028657	0.522424048	0.180228259	0.17072364	0.599167066	0.43210619	0.270794628	0.408914421	1.314996957	1.074636786	0.003780807	0.059990338	DSCAML1	DS cell adhesion molecule like 1	protein_coding	57453
ENSG00000197046	0.112620029	0.091932403	0.024026716	0.039739035	0.340919437	0.054072121	0.294151103	0.052305774	-1.614824933	1.074588396	0.218634043	0.487811779	SIGLEC15	sialic acid binding Ig like lectin 15	protein_coding	284266
ENSG00000226521	0.054027582	0.147010127	0.09605347	0.171577259	0.208155077	0.453953479	0	0.125464116	-2.504473637	1.074113537	0.265370092	0.540543375	AC087499.2		transcribed_unprocessed_pseudogene	NA
ENSG00000225937	0.07623477	0.012964771	0.012198127	0.006052535	0.025175482	0.015441684	0.002986752	0.043626278	-2.013719403	1.073808512	0.223501751	0.4932572	PCA3	prostate cancer associated 3	antisense	50652
ENSG00000144837	20.56090529	18.97712472	5.051313264	9.76582641	20.78309743	17.58208298	15.89936673	10.3291789	4.902785178	1.073788763	0.00382782	0.060104386	PLA1A	phospholipase A1 member A	protein_coding	51365
ENSG00000225138	9.52578352	5.202764262	2.732902071	2.353105128	4.707232767	3.860956196	2.765206351	2.543529355	4.020735052	1.07365002	0.005513365	0.072760173	SLC9A3-AS1	SLC9A3 antisense RNA 1	processed_transcript	NA
ENSG00000104490	7.389995007	6.07819787	1.469109275	0.536934553	7.745636264	0.822525578	3.795446095	5.04472994	4.518719691	1.073106411	0.292572664	0.568287647	NCALD	neurocalcin delta	protein_coding	83988
ENSG00000171840	3.587769096	2.799509257	1.477384912	1.256669375	3.800543488	1.98303827	0.475433211	3.426283589	2.021849224	1.072920475	0.057649337	0.243841267	NINJ2	ninjurin 2	protein_coding	4815
ENSG00000105290	0.221666774	0.100526619	0.094582191	0.132969247	0.15250499	0.09312503	0.023158767	0.036768555	-1.555093057	1.072714485	0.074068212	0.278313359	APLP1	amyloid beta precursor like protein 1	protein_coding	333
ENSG00000166813	0.37271577	0.543828705	0.397581849	0.554655539	0.932050971	0.466830213	0.059256066	0.241918126	0.866703152	1.071804031	0.099463542	0.323888875	KIF7	kinesin family member 7	protein_coding	374654
ENSG00000283294	0.046243294	0.104857437	0.016442819	0.048952142	0.165438109	0.513438315	0.241564775	0.145739854	-1.39294204	1.071105937	0.293919049	0.569718203	AP005212.4	novel transcript	processed_transcript	NA
ENSG00000134532	0.232766029	0.211120336	0.013794179	0.010951157	0.935224548	0.074505119	1.722551113	1.037311883	0.923450288	1.069362558	0.534654237	0.760193681	SOX5	SRY-box 5	protein_coding	6660
ENSG00000186827	4.677576798	3.758538985	2.478079059	2.043773273	5.390917579	2.840270897	0.688761388	3.233718612	2.235719954	1.06892812	0.031731645	0.17812581	TNFRSF4	TNF receptor superfamily member 4	protein_coding	7293
ENSG00000276390	2.246794983	1.563937523	0.780318324	1.106236355	1.941208581	2.398966646	0.982612614	0.988042917	-0.446852663	1.068581781	0.001097085	0.033932852	AC004241.3	novel transcript, sense intronic to RPAP3	sense_intronic	NA
ENSG00000115457	0.085002488	0.007709782	0.024179602	0.005998785	0.060820282	0.086725806	0.026642056	0.056398506	-2.558851912	1.067601503	0.234391419	0.50583318	IGFBP2	insulin like growth factor binding protein 2	protein_coding	3485
ENSG00000103599	0.361045319	0.325746976	0.283782058	0.370125394	0.40475528	0.434511103	0.059558563	0.132383353	0.867696015	1.067246419	0.041838947	0.205809425	IQCH	IQ motif containing H	protein_coding	64799
ENSG00000217275	0.649630241	0.368261842	0.230990308	0.286535168	1.027963092	0.974706869	0.424190649	0.484902826	-1.937070007	1.067221895	0.036268157	0.191007622	AL031777.1	ribosomal protein S10 (RPS10) pseudogene	processed_pseudogene	NA
ENSG00000282034	0.032346311	0.050294262	0.03696892	0.029349514	0.049594644	0.09359837	0.0253455	0.013796699	-1.188153931	1.066557984	0.041975252	0.205997321	AC106886.5	novel transcript	protein_coding	NA
ENSG00000139318	0.104975871	0.26977247	0.055989717	0.049388963	0.394816717	0.34126314	0.091395136	0.632660468	-0.328560824	1.06581015	0.217512756	0.486479898	DUSP6	dual specificity phosphatase 6	protein_coding	1848
ENSG00000229391	108.4218664	62.64006171	30.98919638	36.40301818	72.89464321	51.13212267	27.07347232	41.90923213	6.017595805	1.06444622	0.001811095	0.042750495	HLA-DRB6	major histocompatibility complex, class II, DR beta 6 (pseudogene)	transcribed_unprocessed_pseudogene	3128
ENSG00000115525	1.383964281	1.448209213	0.739914276	0.520472748	1.593609292	1.040238853	0.612261154	0.71834374	3.926275946	1.063940742	0.000242065	0.016971621	ST3GAL5	ST3 beta-galactoside alpha-2,3-sialyltransferase 5	protein_coding	8869
ENSG00000136842	24.70435942	14.58009014	9.651974881	9.832839123	13.84572895	22.09560321	6.724611534	8.693450963	5.539602769	1.063662817	0.001149567	0.034356601	TMOD1	tropomodulin 1	protein_coding	7111
ENSG00000205755	0.228474848	0.4388362	0.200708743	0.17072364	0.599167066	0.060494867	0	0.254138402	-1.636232033	1.063296183	0.363858746	0.631347717	CRLF2	cytokine receptor like factor 2	protein_coding	64109
ENSG00000203782	0.241586747	0.448201607	0.046855351	0	0.598355187	0.039542986	0.413016847	0.69945152	-2.249347103	1.063144079	0.45818632	0.707150105	LOR	loricrin	protein_coding	4014
ENSG00000104863	0.585581319	0.712827199	0.60821079	0.440443619	1.00506791	1.331784309	0.289795049	0.352743217	0.080071246	1.063131992	0.013179106	0.113147948	LIN7B	lin-7 homolog B, crumbs cell polarity complex component	protein_coding	64130
ENSG00000251301	11.787836	14.16915789	6.511676786	8.584168353	17.98254636	27.40505002	9.802062153	8.44962416	4.994215656	1.061639363	0.004104315	0.06238033	LINC02384	long intergenic non-protein coding RNA 2384	lincRNA	NA
ENSG00000256151	1.501941386	1.122434408	0.112827098	0.291112551	0.628726601	0.495138877	1.359203835	0.673708198	-0.356947626	1.061599676	0.152390696	0.404259705	ADGRD1-AS1	ADGRD1 antisense RNA 1	lincRNA	NA
ENSG00000087589	0.1065843	0.195762154	0.096640895	0.067696689	0.202388472	0.086356452	0.041757967	0.053038406	-1.042036541	1.061401492	0.03285629	0.181550923	CASS4	Cas scaffold protein family member 4	protein_coding	57091
ENSG00000249806	0.10552262	1.722774927	0.05628133	0	0.479151615	0.189991691	0.578788257	0.7876514	-2.846566271	1.06139787	0.40755601	0.669144848	AC139720.1	novel transcript	lincRNA	NA
ENSG00000175267	0.064331314	0.021880848	0.040030222	0.034049863	0.075241041	0.077218294	0.008401315	0.026677087	-2.321511474	1.060649836	0.0793771	0.289295976	VWA3A	von Willebrand factor A domain containing 3A	protein_coding	146177
ENSG00000142494	0.547927913	1.008943432	1.899571155	1.195050557	1.684666275	0.969525703	0.022207148	0.493607732	1.862495645	1.060154324	0.343005464	0.61347696	SLC47A1	solute carrier family 47 member 1	protein_coding	55244
ENSG00000235385	1.509441107	0.708141267	0.555222369	0.881578722	1.962375831	2.155435595	1.196342953	0.535285935	0.716742186	1.059941037	0.030433693	0.174388982	LINC02154	long intergenic non-protein coding RNA 2154	lincRNA	NA
ENSG00000140368	7.763139534	8.011854511	2.799051426	3.724931534	6.708668556	7.092115962	2.577195542	5.25909504	4.494948448	1.059346632	0.000555739	0.025178171	PSTPIP1	proline-serine-threonine phosphatase interacting protein 1	protein_coding	9051
ENSG00000159374	0.189096536	0.085755907	0.057632082	0.02859621	0.141248088	0.056744185	0.070557045	0.053770336	-2.081948791	1.059160421	0.065466636	0.260544936	M1AP	meiosis 1 associated protein	protein_coding	130951
ENSG00000261889	0.39726163	0.63874721	0.423765308	0.496992951	2.116932364	1.820669035	0.905544958	0.395370114	-0.842974898	1.058600768	0.137378049	0.383103789	AC108134.2	novel transcript	lincRNA	NA
ENSG00000278233	7.945232599	2.882551512	0.753360548	1.308323323	1.457668608	3.33789323	2.766942926	1.932920559	-1.485722061	1.058297038	0.132645463	0.377055726	RNA5-8SN2	RNA, 5.8S ribosomal N2	rRNA	109864281
ENSG00000152377	0.0303916	0.011813736	0.004631315	0	0.046597603	0.031268321	0.149687076	0.034567879	-2.826657125	1.056264867	0.352574214	0.62184091	SPOCK1	SPARC (osteonectin), cwcv and kazal like domains proteoglycan 1	protein_coding	6695
ENSG00000104341	0.599930919	0.229918873	0.423632757	0.688741993	2.420678262	5.317152498	0.370772083	1.177329837	1.421633079	1.055972311	0.31687793	0.590827901	LAPTM4B	lysosomal protein transmembrane 4 beta	protein_coding	55353
ENSG00000198502	183.3721849	116.6455354	57.81504089	71.33165662	138.3452452	92.81727389	47.57560722	73.72083705	6.811024079	1.055437332	0.001258729	0.03557636	HLA-DRB5	major histocompatibility complex, class II, DR beta 5	protein_coding	3127
ENSG00000099814	0.273927869	0.199103867	0.188130841	0.23833485	0.319091535	0.253357443	0.064686275	0.070956826	0.360540417	1.055127855	0.028244686	0.167349627	CEP170B	centrosomal protein 170B	protein_coding	283638
ENSG00000104903	6.729629843	4.630889705	1.958640808	2.622159666	5.105438731	6.393564553	2.538153384	4.163365193	3.612149146	1.054811479	0.001439781	0.038071233	LYL1	LYL1, basic helix-loop-helix family member	protein_coding	4066
ENSG00000139438	0.072578697	0.157990464	0.054194596	0.015366045	0.095872454	0.084939864	0.06824432	0.065009809	-1.929440673	1.054599304	0.054588721	0.236253586	FAM222A	family with sequence similarity 222 member A	protein_coding	84915
ENSG00000104870	0.440195969	0.449168253	0.193349903	0.212432903	0.780287595	0.565285605	0.365212596	0.347902962	0.688261766	1.053785224	0.00570408	0.073635424	FCGRT	Fc fragment of IgG receptor and transporter	protein_coding	2217
ENSG00000110697	23.65434592	22.1632185	13.89640058	13.30705932	22.63432282	22.86711587	7.365328335	10.45974352	6.670325569	1.052530524	0.000326232	0.019283828	PITPNM1	phosphatidylinositol transfer protein membrane associated 1	protein_coding	9600
ENSG00000120332	0.776754369	0.865974191	0.166866052	0.131332433	0.52549419	0.150536547	0.135253121	0.681792394	0.694620886	1.0495311	0.186890544	0.450474258	TNN	tenascin N	protein_coding	63923
ENSG00000237886	4.791968411	2.432152839	1.218325261	1.419297177	3.054271254	3.196330794	2.645889173	1.532059193	1.33593281	1.048945791	0.005162826	0.070507809	NALT1	NOTCH1 associated lncRNA in T cell acute lymphoblastic leukemia 1	antisense	NA
ENSG00000254826	0.513326192	0.480139964	0.10266998	0.101886733	0.211898619	0.144411736	0.301669074	0.095790384	-2.451418681	1.047923358	0.107715601	0.338818279	AP001922.3	novel transcript	sense_intronic	NA
ENSG00000165972	0.051007913	0.076336452	0.032646572	0.043196692	0.037900485	0.064287219	0.023980869	0.010153009	-2.238716376	1.0478673	0.051434466	0.229339419	CCDC38	coiled-coil domain containing 38	protein_coding	120935
ENSG00000264653	4.052068626	2.450168786	3.602005119	1.668112237	3.531202202	2.837209245	0.705570446	0.896172259	-1.881933131	1.046660189	0.045339463	0.215095331	MIR5194	microRNA 5194	miRNA	100847051
ENSG00000155760	0.679019879	0.495240128	0.149344602	0.022230793	0.508578651	0.151245005	0.340078007	1.086832385	0.123424056	1.046490411	0.332094113	0.603933551	FZD7	frizzled class receptor 7	protein_coding	8324
ENSG00000106258	0.011990142	0.016312708	0.012790076	0.016923338	0.098989479	0.100744225	0.025053544	0.02784379	-2.302033969	1.046147782	0.247051388	0.520314802	CYP3A5	cytochrome P450 family 3 subfamily A member 5	protein_coding	1577
ENSG00000235374	0.225456524	0.50193139	0.153044224	0.11933168	0.211516784	0.16606254	0.064240101	0.11219152	-1.151264775	1.045228294	0.03776293	0.194737354	SSR4P1	signal sequence receptor subunit 4 pseudogene 1	transcribed_processed_pseudogene	728039
ENSG00000130294	0.01456269	0.008805638	0.013808226	0.005138582	0.026717376	0.027676537	0.010142971	0.008051862	-2.157965419	1.042332915	0.062140117	0.253284471	KIF1A	kinesin family member 1A	protein_coding	547
ENSG00000271130	0	5.476021928	5.532019323	1.229063458	31.18491946	2.71758888	0	1.3095927	-1.092271066	1.041985339	0.684166211	0.852620615	IGHV3OR16-8	immunoglobulin heavy variable 3/OR16-8 (non-functional)	IG_V_gene	NA
ENSG00000115825	17.73142616	16.81202303	14.95092324	13.39923926	20.52580675	20.38527009	4.851657773	6.94962166	7.063173307	1.04174397	0.013507256	0.114741773	PRKD3	protein kinase D3	protein_coding	23683
ENSG00000144407	0.012306966	0.025115625	0.183792516	0.013027886	0.248932609	0.077554695	0	0.03062092	-2.577229264	1.041305312	0.430632911	0.686176501	PTH2R	parathyroid hormone 2 receptor	protein_coding	5746
ENSG00000129993	2.64619351	2.190874299	1.408955787	1.589742406	2.528244676	2.573604789	0.411149557	1.85026858	3.332024331	1.041120289	0.020550102	0.142205217	CBFA2T3	CBFA2/RUNX1 translocation partner 3	protein_coding	863
ENSG00000273203	1.059735402	0.901112863	1.110250264	1.191926082	1.601393201	1.678049201	0.059312402	1.09235708	1.267026502	1.040935953	0.207983883	0.476351623	AC006946.2	novel transcript	lincRNA	NA
ENSG00000231389	249.9292618	192.1963036	87.39562315	96.40027086	206.121949	130.4287006	77.28868749	111.3526773	9.570331153	1.04015327	0.000645801	0.026915504	HLA-DPA1	major histocompatibility complex, class II, DP alpha 1	protein_coding	3113
ENSG00000136630	0	0.019480141	0.050911733	0.035366337	0.066985796	0.077339374	0	0	-3.425425644	1.039922734	0.513971516	0.746288761	HLX	H2.0 like homeobox	protein_coding	3142
ENSG00000151718	0.008131785	0.014751167	0.01156574	0.002869377	0.033567624	0.036602854	0.033982923	0.008093067	-2.664165833	1.038819487	0.186288915	0.449803602	WWC2	WW and C2 domain containing 2	protein_coding	80014
ENSG00000266127	0.4170225	0.441282543	0.222422271	0.171675359	0.363417036	0.29199409	0.072614454	0.230576053	-1.721102909	1.038371379	0.016336812	0.125852429	ZNF415P1	zinc finger protein 415 pseudogene 1	processed_pseudogene	NA
ENSG00000134250	0.681492671	0.69319644	0.478352795	0.408347138	1.146499248	0.444214522	0.128461092	0.452698428	3.010249602	1.036952768	0.043899533	0.211185596	NOTCH2	notch 2	protein_coding	4853
ENSG00000175832	4.006758552	4.778746162	1.030570913	0.872077371	3.592363059	3.44523884	5.680556073	3.011258049	3.332288131	1.036917624	0.066775851	0.263729388	ETV4	ETS variant 4	protein_coding	2118
ENSG00000173698	0.023941321	0.079621438	0.051077177	0.014079867	0.147144864	0.026342521	0.020844031	0.023827327	-1.391537774	1.036086652	0.208795095	0.47728747	ADGRG2	adhesion G protein-coupled receptor G2	protein_coding	10149
ENSG00000225511	0.224064621	0.133368441	0.074691656	0.081534035	0.20232803	0.163891225	0.076811713	0.111498881	-1.027940499	1.035268792	0.003898134	0.060806346	LINC00475	long intergenic non-protein coding RNA 475	transcribed_unprocessed_pseudogene	NA
ENSG00000196155	0.361265216	0.315967454	0.20054832	0.09755803	0.380430023	0.238941515	0.115541012	0.231136131	0.702330905	1.03496432	0.008030894	0.088018098	PLEKHG4	pleckstrin homology and RhoGEF domain containing G4	protein_coding	25894
ENSG00000019144	0.052231803	0.011843648	0.014592416	0.015797556	0.035935068	0.025749725	0.007795641	0.017327702	-1.204095353	1.031282481	0.068489232	0.267059279	PHLDB1	pleckstrin homology like domain family B member 1	protein_coding	23187
ENSG00000227885	0.034137057	0.123850149	0.084967265	0.09636465	0.093944101	0.163901846	0	0.033974517	-2.714433351	1.031150435	0.228027431	0.498682606	AL590652.1	novel transcript	processed_transcript	NA
ENSG00000130363	1.445182226	1.265976556	0.992596442	0.736588851	1.587439105	1.326959187	0.51619237	0.569583649	2.683780301	1.030772946	0.000577933	0.025522792	RSPH3	radial spoke head 3 homolog	protein_coding	83861
ENSG00000183496	0.711866624	0.176856821	0.112253138	0.157266048	0.189089413	0.300921761	0.184314919	0.13553476	-0.131554935	1.030050406	0.068337253	0.266866108	MEX3B	mex-3 RNA binding family member B	protein_coding	84206
ENSG00000235254	0.890564533	0	0.105553264	0.052374011	0.816935154	0.356321412	0.155070428	0.49240234	-2.946637518	1.029620443	0.397753749	0.66026194	TMEM185AP1	transmembrane protein 185A pseudogene 1	unprocessed_pseudogene	NA
ENSG00000163686	8.37736116	7.434477034	5.668466122	3.577514124	5.648597853	3.428638009	1.403670378	1.992603686	3.853241279	1.028191639	0.046972658	0.219267611	ABHD6	abhydrolase domain containing 6	protein_coding	57406
ENSG00000197616	0.253787347	0.413204192	0.248528922	0.215803832	0.322873709	0.456939818	0.136919569	0.111797248	0.681190349	1.027042451	0.008953878	0.092795924	MYH6	myosin heavy chain 6	protein_coding	4624
ENSG00000281406	0.08120378	0.098203158	0	0.009551172	0.104286111	0.008122557	0.155536571	0.071837456	-2.984297915	1.026839293	0.414164673	0.67418262	BLACAT1	bladder cancer associated transcript 1	lincRNA	NA
ENSG00000204428	0.474106974	0.546870942	0.318834486	0.294581329	0.51054551	0.48248176	0.129215496	0.235924784	-0.133325213	1.026165671	0.002733069	0.051341082	LY6G5C	lymphocyte antigen 6 family member G5C	protein_coding	80741
ENSG00000245975	0.677279856	0.631848684	0.268344221	0.327750255	0.495252307	0.644556337	0.272928396	0.288880743	-0.734592931	1.025435547	0.001026665	0.033244326	AC090515.2		lincRNA	101928725
ENSG00000196220	1.538832515	0.652549708	0.223840521	0.216088459	0.796680135	0.465200538	1.102873272	0.494400676	3.410718898	1.024155256	0.095940798	0.3179501	SRGAP3	SLIT-ROBO Rho GTPase activating protein 3	protein_coding	9901
ENSG00000229258	0.178899277	0.24339425	0.042407713	0.168336776	0.131286709	0.250526203	0.249208105	0.039566104	-2.323577967	1.024114929	0.10618686	0.336389759	LPGAT1-AS1	LPGAT1 antisense RNA 1	antisense	102723727
ENSG00000211593	459.2344442	521.3056482	454.2318034	1195.020556	487.1298328	472.2993436	8.912468793	322.6220134	3.571571365	1.023972576	0.369338828	0.635949427	IGKJ5	immunoglobulin kappa joining 5	IG_J_gene	NA
ENSG00000139344	0.191087873	0.150512975	0.193108242	0.085171139	0.157760337	0.443644037	0.126088538	0.06005622	-1.255020336	1.023969883	0.073835656	0.277879906	AMDHD1	amidohydrolase domain containing 1	protein_coding	144193
ENSG00000255760	0.982896146	0.172547098	0.270573154	0.268509012	0.811469742	0.599410404	0.198752238	0.378664335	-1.538655999	1.023555848	0.101391855	0.326827914	LINC02422	long intergenic non-protein coding RNA 2422	lincRNA	NA
ENSG00000139410	1.645695741	1.641922674	0.741206829	0.761361181	2.244322889	2.908176057	2.025012652	1.091906634	1.712703948	1.019798922	0.013400544	0.114062307	SDSL	serine dehydratase like	protein_coding	113675
ENSG00000114315	8.554803791	5.436237727	2.333791871	5.325385332	10.03712995	9.659170176	3.469682019	6.493120056	3.579646749	1.018832231	0.013158239	0.113127987	HES1	hes family bHLH transcription factor 1	protein_coding	3280
ENSG00000233006	1.103865268	1.16541209	0.668826057	0.467411078	1.319621339	0.969895469	0.40133788	0.711898853	1.277510887	1.016699242	0.000947969	0.032344501	MIR3936HG	MIR3936 host gene	processed_transcript	553103
ENSG00000101265	48.98976064	65.49596001	30.61735624	28.88420773	63.95993701	45.46657199	22.51601608	27.94955713	7.805885928	1.015982832	0.000102265	0.011765631	RASSF2	Ras association domain family member 2	protein_coding	9770
ENSG00000245522	0.174481172	0.111709823	0.098535094	0.108648213	0.262679415	0.203273784	0.032168865	0.132791482	-1.555720632	1.015775301	0.041773527	0.205809425	AC026250.1		lincRNA	440028
ENSG00000229559	0.859399496	0.506662686	0.244462702	0.545844937	1.064268119	1.263656292	0.448931355	0.627225547	-0.730605206	1.015654463	0.029292928	0.1706475	AL353597.2	ribosomal protein S20 (RPS20) pseudogene	transcribed_processed_pseudogene	NA
ENSG00000196371	1.738798222	3.48175495	0.4708348	0.401168152	3.217071489	0.718450176	1.662905755	2.586904244	3.040962924	1.014185743	0.202896426	0.471019021	FUT4	fucosyltransferase 4	protein_coding	2526
ENSG00000116147	0.006253192	0.005671687	0.01334076	0	0.025812882	0.067552601	0.026132239	0.022819201	-2.532992009	1.013834803	0.41129549	0.671944788	TNR	tenascin R	protein_coding	7143
ENSG00000172794	4.019592448	0.74606046	0.56223651	0.355057394	1.37136911	0.254021212	0.458884996	0.662326758	1.853314816	1.013491325	0.257304794	0.531676867	RAB37	RAB37, member RAS oncogene family	protein_coding	326624
ENSG00000149970	0.094948833	0.109571333	0.100379116	0.055639887	0.160277216	0.102266985	0.058456174	0.032905117	1.375314577	1.012694443	0.013619802	0.115310578	CNKSR2	connector enhancer of kinase suppressor of Ras 2	protein_coding	22866
ENSG00000198796	4.623079039	5.257042241	3.251009179	2.671324442	8.111227956	9.471260032	4.318261706	3.235570505	5.461631368	1.012651201	0.003796578	0.060016717	ALPK2	alpha kinase 2	protein_coding	115701
ENSG00000135116	0.13008246	0.064355812	0.067278076	0.116838446	0.146447517	0.060327144	0.024709895	0.019615619	-1.124380085	1.012491681	0.118284273	0.355428426	HRK	harakiri, BCL2 interacting protein	protein_coding	8739
ENSG00000115339	1.268253091	1.764686225	2.109240727	1.360852493	1.760960731	2.600039934	0.216820624	0.768803347	2.521352392	1.011939932	0.10709726	0.337692181	GALNT3	polypeptide N-acetylgalactosaminyltransferase 3	protein_coding	2591
ENSG00000076826	1.003608328	1.623331641	0.434173579	0.442665786	1.17840999	0.752908247	0.567951443	0.732475159	1.893720965	1.011684389	0.005801531	0.074175478	CAMSAP3	calmodulin regulated spectrin associated protein family member 3	protein_coding	57662
ENSG00000088305	0.513437061	0.309578561	0.298740813	0.302638073	0.693636172	0.719588399	0.100578077	0.447118341	0.778731393	1.011356225	0.045503982	0.215563534	DNMT3B	DNA methyltransferase 3 beta	protein_coding	1789
ENSG00000130675	3.587266846	2.74638148	0.356600221	0.435544366	2.935075755	0.897057387	3.586621782	3.167100917	2.765350971	1.011254415	0.250521508	0.523912887	MNX1	motor neuron and pancreas homeobox 1	protein_coding	3110
ENSG00000231105	0.653823094	1.200869332	0.964796853	0.530627531	0.800688722	0.941757924	0.119539971	0.379580828	0.559332569	1.011072176	0.069218437	0.268408546	AL031728.1		antisense	100506801
ENSG00000171227	0.730739543	0.400878401	0.301738649	0.536490847	1.050895117	1.283853099	0.905051096	0.234600068	0.440053857	1.010712614	0.067150145	0.264605981	TMEM37	transmembrane protein 37	protein_coding	140738
ENSG00000163293	0.975259706	1.068851835	0.732080599	0.850764724	0.708247141	1.227531137	0.183969563	0.381955417	2.006157394	1.010209862	0.039700917	0.200378568	NIPAL1	NIPA like domain containing 1	protein_coding	152519
ENSG00000122877	14.35267824	14.96402893	10.06881995	8.643202468	14.24955031	11.00252232	3.626352849	5.684584134	5.115010066	1.010017872	0.0055687	0.073068436	EGR2	early growth response 2	protein_coding	1959
ENSG00000102970	15.68542694	16.71647413	6.042073102	13.88299862	58.8493732	10.47283228	2.594678415	36.68524507	3.097890499	1.009603469	0.254985055	0.529042625	CCL17	C-C motif chemokine ligand 17	protein_coding	6361
ENSG00000225217	17.84564387	14.47595829	3.4991975	5.624267518	13.07816946	14.76551924	18.45394421	9.905796121	4.374954307	1.009414878	0.034698242	0.186672069	HSPA7	heat shock protein family A (Hsp70) member 7	unprocessed_pseudogene	NA
ENSG00000274354	0.303100037	0.360824295	0.202076023	0.20053443	0.469193472	0.511618578	0.237499168	0.150828431	-2.210905647	1.009406275	0.013552976	0.11502916	AC105105.3	novel transcript, sense intronic to ALPK2	sense_intronic	NA
ENSG00000161664	0.109024268	0.098885736	0.116297923	0.064117062	0.190019849	0.218107053	0.075935833	0.048224516	-2.026271735	1.008729001	0.038529237	0.19695529	ASB16	ankyrin repeat and SOCS box containing 16	protein_coding	92591
ENSG00000188996	0.421678686	0.573698057	0.477924582	0.278987412	0.543959261	0.664322165	0.041301685	0.419670912	-1.387955477	1.00851224	0.088514869	0.304255605	HUS1B	HUS1 checkpoint clamp component B	protein_coding	135458
ENSG00000165633	0.050066101	0.072372645	0.010013683	0.013249721	0.173086539	0.02816974	0.142209264	0.071627344	-1.223922811	1.007580842	0.284854528	0.560184033	VSTM4	V-set and transmembrane domain containing 4	protein_coding	196740
ENSG00000185909	3.091939915	0.681233212	0.427299958	0.76857283	1.219497175	1.341034954	1.02010185	0.735043975	1.091729515	1.006316022	0.064082444	0.257511671	KLHDC8B	kelch domain containing 8B	protein_coding	200942
ENSG00000131401	118.2541037	139.6596208	77.84092942	76.42579721	119.8502741	91.38332442	37.42655139	49.39008891	7.290134053	1.004835014	0.003239431	0.055596738	NAPSB	napsin B aspartic peptidase, pseudogene	transcribed_unprocessed_pseudogene	256236
ENSG00000089486	5.911640263	5.097820716	3.821433734	3.417072865	6.667706816	8.427297779	2.410313286	3.281905439	4.271861279	1.004002031	0.000612142	0.026158515	CDIP1	cell death inducing p53 target 1	protein_coding	29965
ENSG00000156675	25.77591665	23.71575577	16.57177443	16.42450499	21.28732052	26.43626932	10.05228463	7.750275403	7.35901108	1.003474876	0.002995964	0.05385921	RAB11FIP1	RAB11 family interacting protein 1	protein_coding	80223
ENSG00000188820	2.692329238	2.216233072	0.724021129	0.64664796	3.100658902	2.158967552	2.871919906	2.16162153	1.124930207	1.002587348	0.051522632	0.229528486	CALHM6	calcium homeostasis modulator family member 6	protein_coding	441168
ENSG00000258376	0.752843351	1.096550948	0.368467409	0.703185486	1.272329628	1.993355442	0.86056461	0.643481065	1.401030002	1.002385227	0.022695866	0.149749236	AC004846.1		antisense	NA
ENSG00000108576	2.25534012	3.105254726	1.171954121	1.310437796	1.96418914	1.852738674	0.503184995	1.582386361	3.426606086	1.001942832	0.01181537	0.107209978	SLC6A4	solute carrier family 6 member 4	protein_coding	6532
ENSG00000283563	0.168119773	0.103967558	0.040758191	0.024268353	0.220815145	0.055035782	0.035927208	0.250978935	-1.698386667	1.001567059	0.215310669	0.484388891	AC098650.1	novel transcript	protein_coding	NA
ENSG00000176658	13.29244789	11.10924721	7.39405252	6.097823922	9.331678253	9.462644277	2.145664889	7.299185146	5.925779728	1.001153212	0.021358499	0.144914161	MYO1D	myosin ID	protein_coding	4642
ENSG00000274330	0.232983216	0.100097681	0.065401818	0.14278634	0.222719588	0.27597522	0.076866503	0.122038891	-1.644168512	0.99780827	0.038616406	0.197090524	AL160191.3	ADAM metallopeptidase domain 20 (ADAM20) pseudogene	unprocessed_pseudogene	NA
ENSG00000197208	0.190945694	0.123055352	0.03216076	0.042553884	0.132751962	0.126661127	0.078746702	0.180034606	-1.84585434	0.996521312	0.070109199	0.269900811	SLC22A4	solute carrier family 22 member 4	protein_coding	6583
ENSG00000135144	19.42751541	11.84592659	9.819918217	5.077831643	11.71291717	2.694096897	2.605480107	3.033544119	4.815325298	0.995233232	0.181262909	0.442486722	DTX1	deltex E3 ubiquitin ligase 1	protein_coding	1840
ENSG00000226089	2.233964891	1.402768389	0.329954667	0.582111141	3.603557088	1.237604905	2.69301697	2.223328124	0.179201928	0.995183275	0.168842268	0.426076406	AL122017.1	novel transcript, sense intronic to FAM46A	sense_intronic	NA
ENSG00000254703	0.520296434	0.424721091	0.333005096	0.220309783	0.841921537	0.524599552	0.228304767	0.352116989	-0.922143605	0.995104738	0.010884452	0.102454903	SENCR	smooth muscle and endothelial cell enriched migration/differentiation-associated lncRNA	antisense	100507392
ENSG00000211897	93.00808981	110.7782774	83.19212928	164.4529092	120.3817181	163.4511513	23.56615042	39.39875486	7.932392095	0.994950614	0.103198696	0.330257495	IGHG3	immunoglobulin heavy constant gamma 3 (G3m marker)	IG_C_gene	NA
ENSG00000265787	0.028178502	0.1150114	0.010019486	0.069601345	0.124074157	0.177572206	0.132478457	0.046740556	-2.265443867	0.994746492	0.239365539	0.511554641	CYP4F35P	cytochrome P450 family 4 subfamily F member 35, pseudogene	transcribed_unprocessed_pseudogene	284233
ENSG00000167861	0.274672179	0.278787765	0.697612354	0.18461078	0.464331913	0.977310388	0.068325092	0.208277607	0.906905008	0.994540406	0.16869969	0.425954984	HID1	HID1 domain containing	protein_coding	283987
ENSG00000148848	0.068493384	0.05591156	0.011690077	0.04930381	0.072380786	0.073992707	0.038641789	0.054533809	-1.045536266	0.993549373	0.043807136	0.211111216	ADAM12	ADAM metallopeptidase domain 12	protein_coding	8038
ENSG00000270872	0.423330709	0.179983016	0.028223351	0.224064327	0.196592524	0.214368685	0.041463493	0.315986301	-2.493472459	0.993390054	0.172996968	0.431713518	SRGAP2D	SLIT-ROBO Rho GTPase activating protein 2D (pseudogene)	unprocessed_pseudogene	NA
ENSG00000128591	0.093151003	0.063366434	0.052788006	0.033896369	0.079307853	0.078617251	0.022809389	0.046353738	-0.953555662	0.99270185	0.006037152	0.075825066	FLNC	filamin C	protein_coding	2318
ENSG00000246228	0.115344965	0.12554238	0.049216125	0.109891498	0.133318794	0.134989826	0.0361522	0.057397882	-2.194605435	0.990875022	0.018238638	0.133835731	CASC8	cancer susceptibility 8	antisense	727677
ENSG00000113924	0.208286017	0.172489254	0.144901312	0.086277535	0.239247251	0.163050194	0.141918293	0.054076771	-1.22016673	0.990030504	0.018196322	0.133663718	HGD	homogentisate 1,2-dioxygenase	protein_coding	3081
ENSG00000224117	1.319032756	1.399754628	0.61909463	0.642297681	1.306777131	1.25869495	0.578788257	0.761396353	-0.054914503	0.989071176	0.000196266	0.015119552	PTPN2P2	protein tyrosine phosphatase, non-receptor type 2 pseudogene 2	processed_pseudogene	NA
ENSG00000280587	1.101420656	0.766147198	0.353354273	0.403257403	0.820441313	0.61132826	0.272537941	0.609902641	0.889209648	0.988143865	0.006363283	0.077561891	LINC01348	long intergenic non-protein coding RNA 1348	lincRNA	NA
ENSG00000171786	0.063239464	0.229434455	0.123673995	0.078101236	0.269751159	0.455446331	0.198209411	0.073428082	-1.318184816	0.987185014	0.180368224	0.441188778	NHLH1	nescient helix-loop-helix 1	protein_coding	4807
ENSG00000123095	4.098596938	4.403228858	1.999897472	1.521074988	11.89118643	15.25785345	17.66070706	6.162886738	4.488465117	0.984938178	0.231509886	0.502710432	BHLHE41	basic helix-loop-helix family member e41	protein_coding	79365
ENSG00000124839	0.11295752	0.092207899	0.012049359	0	0.186513315	0.02033781	0.177019556	0.489025632	-1.775853758	0.984881037	0.521417291	0.750473733	RAB17	RAB17, member RAS oncogene family	protein_coding	64284
ENSG00000236609	0.217118879	0.209633316	0.127008736	0.081555174	0.086734495	0.050441144	0.010975947	0.041822921	-1.674958138	0.983546178	0.214231981	0.48326778	ZNF853	zinc finger protein 853	protein_coding	54753
ENSG00000267364	2.270066457	0.360318939	1.008965019	0.480608568	0.718422385	1.600826345	0.237166537	0.489505856	-0.957176518	0.983435012	0.172791622	0.431554357	AC022706.1	novel transcript	lincRNA	NA
ENSG00000168386	0.503390986	0.454503612	0.405172183	0.508656959	1.106993495	1.310083309	0.337067365	0.350695904	1.700252523	0.983372664	0.036102856	0.190678656	FILIP1L	filamin A interacting protein 1 like	protein_coding	11259
ENSG00000197183	2.035755618	1.874970398	0.667941677	1.03210283	3.030926263	2.002554245	1.48313178	1.630525099	3.900538113	0.982671442	0.00778921	0.085987558	NOL4L	nucleolar protein 4 like	protein_coding	140688
ENSG00000134202	0.614208297	0.36365663	0.5035224	0.493660885	1.075207053	4.23405482	0.828859598	0.452802826	1.830688257	0.982157739	0.217242098	0.486226553	GSTM3	glutathione S-transferase mu 3	protein_coding	2947
ENSG00000115841	1.463490919	1.660266063	1.104799036	1.086837111	1.665518204	1.345872126	0.366957792	0.694649276	2.681060242	0.980464426	0.009367676	0.094872729	RMDN2	regulator of microtubule dynamics 2	protein_coding	151393
ENSG00000279086	0.379473796	0.242005258	0.227694792	0.276170595	0.538467135	0.512427106	0.278759175	0.11802093	-0.553748931	0.979797917	0.0272539	0.163881554	AC073130.3	TEC	TEC	NA
ENSG00000123453	0.174112324	0.071782289	0.033768798	0.039096381	0.087118475	0.023748961	0.057878826	0.021004037	-1.86114604	0.979603203	0.185122538	0.448544321	SARDH	sarcosine dehydrogenase	protein_coding	1757
ENSG00000080947	1.086419887	1.008766101	0.410268013	0.604411303	1.024604314	1.43850453	0.801572766	0.580085082	2.469385822	0.979495197	0.001292328	0.036237825	CROCCP3	ciliary rootlet coiled-coil, rootletin pseudogene 3	transcribed_unprocessed_pseudogene	114819
ENSG00000250786	0.166153506	0.150702334	0.014769883	0.014657206	0.12574353	0.049859429	0.56416704	0.068900994	-2.508327676	0.979292725	0.312512435	0.586259592	SNHG18	small nucleolar RNA host gene 18	lincRNA	NA
ENSG00000001460	0.231700944	0.151138364	0.199758714	0.151196033	0.283004536	0.217158873	0.029844361	0.113719427	0.351566344	0.978415654	0.065337846	0.260460358	STPG1	sperm tail PG-rich repeat containing 1	protein_coding	90529
ENSG00000275832	0.262398804	0.316325738	0.148810245	0.108998218	0.441494538	1.091406834	0.494497915	0.409905423	1.422118676	0.978311943	0.144489808	0.393913511	ARHGAP23	Rho GTPase activating protein 23	protein_coding	57636
ENSG00000092345	0.156235089	0.020243752	0.095233404	0.047253445	0.122844008	0.160742075	0.023318219	0.044426055	-1.970198256	0.978077581	0.194484206	0.460593795	DAZL	deleted in azoospermia like	protein_coding	1618
ENSG00000091656	0.008610248	0.037485849	0.003673875	0.001822924	0.029855863	0.013952344	0	0.294782231	-2.291667915	0.977779058	0.504883784	0.740665136	ZFHX4	zinc finger homeobox 4	protein_coding	79776
ENSG00000244649	0.084024233	0.114315806	0.037345828	0.05929748	0.329505649	0.157587716	0.12070412	0.146342282	-1.193294441	0.976958648	0.128750206	0.371370729	LINC02086	long intergenic non-protein coding RNA 2086	lincRNA	NA
ENSG00000225968	0.04215416	0.066909681	0.089933028	0.037186229	0.046402767	0.094872314	0	0.027968965	-2.615812774	0.975529	0.206259388	0.474643491	ELFN1	extracellular leucine rich repeat and fibronectin type III domain containing 1	protein_coding	392617
ENSG00000277476	1.254388094	0.806271264	1.074675019	0.533238281	1.002993255	0.951417255	0.185744322	0.48167211	0.925033215	0.974773716	0.042195016	0.206701006	AC005332.5	novel transcript	lincRNA	NA
ENSG00000148400	11.51411746	11.18832494	4.565247309	5.809078753	11.07271876	13.5597346	7.910385054	6.329427088	6.452364737	0.974650838	0.000194005	0.0150896	NOTCH1	notch 1	protein_coding	4851
ENSG00000113739	3.575095361	1.967172067	0.512556864	0.447982399	3.479279894	2.027900864	4.884187063	3.895892459	3.588095295	0.974362134	0.224580734	0.494564323	STC2	stanniocalcin 2	protein_coding	8614
ENSG00000184730	0.854866799	0.600911648	0.531941684	0.414765701	1.570338088	0.564363503	0.267938144	0.503387899	1.158689773	0.973679647	0.034246743	0.185518569	APOBR	apolipoprotein B receptor	protein_coding	55911
ENSG00000069702	3.782861692	3.141169862	2.135134568	1.11362609	1.444975755	1.597981805	0.175075493	2.585052893	3.735846282	0.973095675	0.213427411	0.482245607	TGFBR3	transforming growth factor beta receptor 3	protein_coding	7049
ENSG00000126266	0.596150295	0.588422188	0.349134204	0.408340512	0.752739817	0.431448028	0.201504325	0.232671292	-0.060453988	0.97222177	0.007847446	0.086452042	FFAR1	free fatty acid receptor 1	protein_coding	2864
ENSG00000275410	4.435843883	5.640484163	0.642826811	0.868150616	5.865490265	1.284881745	6.39770854	4.081025971	4.005694435	0.971879981	0.258409634	0.5329103	HNF1B	HNF1 homeobox B	protein_coding	6928
ENSG00000229124	3.837802614	3.376362107	2.285609674	1.29199743	5.642758116	4.712404341	2.231472797	3.725053367	2.628948943	0.971075743	0.011800243	0.107196844	VIM-AS1	VIM antisense RNA 1	antisense	100507347
ENSG00000260209	0.216398859	0.171740803	0.07694537	0.095447963	0.089328423	0.211045509	0.056520997	0.0717895	-2.465177594	0.971012907	0.050812701	0.227870124	AP000842.3	novel transcript	lincRNA	NA
ENSG00000115594	1.495045321	4.374189509	1.724975485	1.21522789	4.452279287	4.844560108	2.785225141	1.806768299	4.143109889	0.970437512	0.054597426	0.236253586	IL1R1	interleukin 1 receptor type 1	protein_coding	3554
ENSG00000229018	0.6065971	0.495168841	0.215688929	0.299660881	0.534187538	0.509678308	0.285185659	0.2817308	-0.937131127	0.969832316	0.001372734	0.037126461	PMS2P7	PMS1 homolog 2, mismatch repair system component pseudogene 7	unprocessed_pseudogene	NA
ENSG00000256482	1.85682376	2.689209643	8.050601241	3.867780037	2.225287885	6.416748183	0.18773493	0.417286418	-0.155293392	0.969066455	0.353982133	0.623236364	AC023796.2	novel transcript, antisense to BCAT1	antisense	NA
ENSG00000187122	0.124637945	0.133234489	0.091801075	0.08167653	0.198449819	0.291196756	0.083710434	0.106323854	0.220016537	0.968434699	0.014179948	0.116918825	SLIT1	slit guidance ligand 1	protein_coding	6585
ENSG00000006740	1.854087357	5.631085033	1.66730029	1.432737587	2.717803565	0.385183024	0.091227727	1.645380379	3.466463607	0.967884858	0.398700943	0.661025829	ARHGAP44	Rho GTPase activating protein 44	protein_coding	9912
ENSG00000251408	0.576853578	0.294305642	0.489474124	0.242870018	0.703543523	0.643233212	0.071909631	0.46319993	0.605467966	0.967607737	0.103473598	0.330690896	AC113615.1	novel transcript	lincRNA	NA
ENSG00000164627	0.191199733	0.541935715	0.043704814	0.084333278	0.223624641	0.092210325	0.210458323	0.174431911	0.868288286	0.966379771	0.165474892	0.42187201	KIF6	kinesin family member 6	protein_coding	221458
ENSG00000223475	0.78300843	0.332903368	0.052202973	0.414437823	0.363624941	0.925176928	0.536847079	0.438345127	-2.105430377	0.965975052	0.183484813	0.446146584	AC099681.1	novel transcript	antisense	NA
ENSG00000247675	0.284531874	0.273253024	0.124976634	0.141740817	0.248724866	0.075337473	0.078688154	0.049972431	-2.099702125	0.965944067	0.131807431	0.376021226	LRP4-AS1	LRP4 antisense RNA 1	antisense	100507401
ENSG00000163531	0.006349911	0	0.017611233	0.010755003	0.037745469	0.084603511	0.003980464	0.002527871	-2.311759155	0.965921316	0.521926756	0.750953749	NFASC	neurofascin	protein_coding	23114
ENSG00000149742	0.011436829	0.093359522	0	0	0.141632068	0.020591817	0.053769128	0.204882735	-3.533796195	0.965191069	0.477126211	0.721368586	SLC22A9	solute carrier family 22 member 9	protein_coding	114571
ENSG00000153551	0.129631628	0.597681802	0.338018076	0.228708689	0.612407347	0.188016304	0.011286118	0.229358936	-0.388350689	0.965025085	0.317755465	0.591828913	CMTM7	CKLF like MARVEL transmembrane domain containing 7	protein_coding	112616
ENSG00000104497	1.072347879	0.900875508	0.975119824	0.638917485	1.170751364	1.429594742	0.431607084	0.414066575	1.902170293	0.963537277	0.007342801	0.083035527	SNX16	sorting nexin 16	protein_coding	64089
ENSG00000279620	0.564748241	0.747002679	0.451819457	0.215883117	0.466250795	0.607267285	0.172090353	0.359093414	-0.484829759	0.962939471	0.012973584	0.112320127	AC099494.3	novel transcript	TEC	NA
ENSG00000140459	0.201191224	0.115805743	0.090798181	0.098296911	0.204432698	0.12539125	0.072760057	0.061610238	-1.301260022	0.962766726	0.014501044	0.117918056	CYP11A1	cytochrome P450 family 11 subfamily A member 1	protein_coding	1583
ENSG00000264635	0.403944536	0.526671795	0.43089407	0.178169531	0.708672159	0.54547147	0.105505861	0.485775617	-0.717935671	0.962665802	0.052943863	0.232935263	AP001020.2	novel transcript, sense intronic toYES1	sense_intronic	NA
ENSG00000231346	4.217839528	3.656569974	2.050814824	2.097470725	3.93570524	4.892044575	2.182810531	2.225787311	2.042089023	0.962582948	4.96E-05	0.00810511	LINC01160	long intergenic non-protein coding RNA 1160	lincRNA	NA
ENSG00000226965	0.218293259	0.371237695	0.349285345	0.346620725	1.081325076	2.11255407	0.342094762	0.380194292	-1.960499935	0.961760894	0.23637874	0.508150413	AC092167.1		lincRNA	NA
ENSG00000254166	0.184892661	0.13404877	0.053199643	0.078546866	0.203862254	0.2212007	0.171563419	0.127113771	1.577731401	0.960840764	0.019023049	0.136283156	CASC19	cancer susceptibility 19	processed_transcript	103164619
ENSG00000160145	0.653007929	0.886923082	0.509487372	0.663235899	1.716614597	1.462711037	0.727754572	0.475348209	4.295768217	0.959697594	0.020765051	0.142819107	KALRN	kalirin RhoGEF kinase	protein_coding	8997
ENSG00000224769	0.225114924	0.196888563	0.171524053	0.204258641	0.345155102	0.376364492	0.151193667	0.08001538	-1.511363763	0.95967067	0.031658562	0.178085807	MUC20P1	mucin 20, cell surface associated pseudogene 1	unprocessed_pseudogene	NA
ENSG00000119411	5.416617316	3.205436718	2.390043585	3.618844846	3.489804476	6.103127687	1.574637763	1.850582306	2.877558056	0.959068661	0.013307148	0.113836285	BSPRY	B-box and SPRY domain containing	protein_coding	54836
ENSG00000042493	36.7851774	33.08714695	16.74580055	18.25243309	42.70549668	48.57257452	20.91541392	27.78237131	6.220957922	0.95852993	0.000560169	0.025287385	CAPG	capping actin protein, gelsolin like	protein_coding	822
ENSG00000188573	0.160055377	0.362928227	0.360437642	0.188256812	0.381738362	0.800491652	0.167218802	0.106195528	-1.272731204	0.95845979	0.140049745	0.387014442	FBLL1	fibrillarin like 1	protein_coding	345630
ENSG00000165171	0.110335429	0.175131193	0.098080466	0.038932893	0.19736575	0.215211826	0.201728787	0.07320672	-2.35917798	0.957545076	0.071515915	0.272806241	METTL27	methyltransferase like 27	protein_coding	155368
ENSG00000152503	0.057447944	0.036073154	0.051852846	0.070169008	0.120395367	0.286432753	0.083103341	0.02638819	-1.1656656	0.956928623	0.206995601	0.475364401	TRIM36	tripartite motif containing 36	protein_coding	55521
ENSG00000241106	18.28192498	12.68272571	9.557654098	8.945189752	17.76213348	16.21664924	7.146791013	7.755850288	4.540784072	0.956840104	0.000125386	0.013010139	HLA-DOB	major histocompatibility complex, class II, DO beta	protein_coding	3112
ENSG00000242808	0.01708166	0.012781873	0.020043406	0.00994525	0.031730527	0.042288454	0.009369237	0.011900229	-0.86063667	0.956726759	0.068555286	0.267059279	SOX2-OT	SOX2 overlapping transcript	sense_overlapping	NA
ENSG00000130768	0.89034217	0.275299864	0.312983216	0.289175155	0.968940167	1.156743416	0.681787173	0.432982103	0.548110302	0.95567653	0.081320572	0.29282816	SMPDL3B	sphingomyelin phosphodiesterase acid like 3B	protein_coding	27293
ENSG00000247193	0.786956372	0.864765454	0.339012246	0.432547711	0.524760699	0.722074862	0.284599844	0.361481247	-0.138502449	0.954986496	0.003028601	0.054069184	AC104078.1		antisense	439933
ENSG00000267123	0.277458079	0.32126339	0.440804822	0.293711071	0.043863848	0.807796838	0	0.129255614	-0.529643232	0.954553484	0.515590888	0.747106071	SCAT1	S-phase cancer associated transcript 1	lincRNA	101928710
ENSG00000119714	1.788283286	2.780545419	1.485634814	1.125354198	2.986797662	2.841413251	1.097745355	1.574726118	2.583073523	0.953443357	0.001813075	0.042750495	GPR68	G protein-coupled receptor 68	protein_coding	8111
ENSG00000151967	0.081271052	0.153836627	0.022615598	0.014962046	0.227545025	0.015905125	0.071987567	0.116051084	-1.103294253	0.952322934	0.38025133	0.645571099	SCHIP1	schwannomin interacting protein 1	protein_coding	29970
ENSG00000112782	0.074758761	0.125181588	0.125753877	0.076094225	0.097327889	0.031061973	0.004506038	0.017169878	-1.093331699	0.952023119	0.286553827	0.561824534	CLIC5	chloride intracellular channel 5	protein_coding	53405
ENSG00000099377	1.255951798	1.281551208	0.796916563	0.59599315	1.966538089	0.925971526	0.576899283	0.743517666	1.236176072	0.951471454	0.006164635	0.076558407	HSD3B7	hydroxy-delta-5-steroid dehydrogenase, 3 beta- and steroid delta-isomerase 7	protein_coding	80270
ENSG00000223969	0.964778244	0.596632009	0.280675724	0.649913859	0.905127017	1.342278957	0.549795153	0.523737035	-1.236730551	0.951396125	0.026336594	0.160662256	AC002456.1	novel transcript	antisense	NA
ENSG00000012171	0.182652192	0.095576972	0.099916924	0.09915468	0.231993721	0.295132723	0.066055486	0.130510523	-0.342048911	0.951126904	0.037437348	0.194139795	SEMA3B	semaphorin 3B	protein_coding	7869
ENSG00000131398	0.774650685	1.094905758	0.794197082	0.601354101	1.104990367	0.770984283	0.27651797	0.346933024	2.041704827	0.95088774	0.015272501	0.121563346	KCNC3	potassium voltage-gated channel subfamily C member 3	protein_coding	3748
ENSG00000259577	1.920350589	1.104680106	0.921123446	0.818593791	1.627984944	1.47352334	0.787707464	0.641344651	1.197262655	0.950750174	0.001479983	0.038750119	CERNA1	competing endogenous lncRNA 1 for miR-4707-5p and miR-4767	lincRNA	NA
ENSG00000224796	11.92560035	11.11539986	4.287264629	5.37050769	9.356099287	5.041730715	3.510643195	4.852444917	1.376220019	0.949912451	0.014433142	0.11773273	RPL32P1	ribosomal protein L32 pseudogene 1	processed_pseudogene	NA
ENSG00000204252	44.12970717	32.21800954	18.85396498	23.18630868	36.76660234	26.25257066	10.91066562	19.93603543	6.620219412	0.949793596	0.004111488	0.062400461	HLA-DOA	major histocompatibility complex, class II, DO alpha	protein_coding	3111
ENSG00000178233	0.089072767	0.080789592	0.04222904	0.031430163	0.08170848	0.089096671	0.062039534	0.044324329	-1.519624749	0.948708692	0.005485397	0.072660477	TMEM151B	transmembrane protein 151B	protein_coding	441151
ENSG00000146411	0.175335706	0.04935434	0.032247136	0.057602034	0.109814515	0.212273617	0.094749836	0.102293611	-1.280128536	0.948487079	0.116516218	0.352786788	SLC2A12	solute carrier family 2 member 12	protein_coding	154091
ENSG00000253616	1.901084032	0.750903033	0.457916655	0.649176158	1.240424694	2.070284029	1.249364241	0.884982821	-0.12245112	0.948190266	0.046532218	0.218398098	AC107959.3	novel transcript	antisense	NA
ENSG00000285278	0.134004798	0.257385691	0.092493858	0.083443857	0.11714092	0.12773296	0.061765723	0.054915721	-1.425450411	0.947992226	0.024586456	0.155483824	TFAP2A-AS2	TFAP2A antisense RNA 2	antisense	109729173
ENSG00000272196	36.59314929	24.50168786	9.809716068	12.4221124	18.26892964	15.6520814	15.76274401	9.629084914	3.194130469	0.947924127	0.012851061	0.111656671	HIST2H2AA4	histone cluster 2 H2A family member a4	protein_coding	723790
ENSG00000197956	49.63192879	19.68209735	7.003692754	14.37173056	35.85369377	31.231425	49.17920473	21.23679062	4.551502474	0.947881862	0.098406285	0.322514472	S100A6	S100 calcium binding protein A6	protein_coding	6277
ENSG00000232075	0.475781052	0.719227628	0.225565878	0.167883815	0.349155846	0.618681356	0.414229225	0.263064264	-2.308745754	0.947349907	0.041272992	0.204958933	MRPL35P2	mitochondrial ribosomal protein L35 pseudogene 2	processed_pseudogene	NA
ENSG00000026025	77.58478043	77.77314548	37.96700549	24.56568545	114.6464273	107.8699003	52.97933963	108.8802384	8.430922977	0.947277605	0.048433365	0.22250475	VIM	vimentin	protein_coding	7431
ENSG00000186105	0.048045871	0.114392051	0.051251296	0.089005544	0.228080739	0.281143773	0.150588623	0.047817106	-2.019397016	0.946394943	0.185708803	0.448942583	LRRC70	leucine rich repeat containing 70	protein_coding	100130733
ENSG00000137747	0.20133252	0.205436175	0.123489648	0.101234952	0.565141949	0.20843508	0.141981756	0.210392593	0.064079274	0.946392786	0.058006522	0.24443151	TMPRSS13	transmembrane serine protease 13	protein_coding	84000
ENSG00000278730	7.90715206	6.530148578	5.988133124	4.748086869	6.092865148	5.711328437	1.043500283	3.405515946	3.732558866	0.945534735	0.052428428	0.231485666	AC005332.6	novel transcript	lincRNA	NA
ENSG00000231793	0.283361442	0.163552271	0.192351195	0.163614678	0.340277122	0.316934645	0.134565247	0.094004083	-0.674760564	0.945248033	0.018041088	0.133072509	DOC2GP	double C2 domain gamma pseudogene	transcribed_unitary_pseudogene	NA
ENSG00000256568	8.305210775	5.292840338	3.543720246	3.979407833	7.109318689	6.49291991	2.534573447	3.958819204	1.580211168	0.945083185	0.00107175	0.033781483	AP002761.2	novel transcript	lincRNA	NA
ENSG00000257681	0.304953424	0.276594783	0.108432892	0.188309942	0.251766657	0.686329343	0.119475711	0.328793209	-1.862966736	0.944019319	0.086805816	0.301468533	AC025265.1	novel transcript, antisense to STAB2	antisense	NA
ENSG00000142733	1.211282885	0.267237153	0.436518495	0.265688881	0.950472948	0.501016262	0.179563474	0.537594751	1.172903561	0.943781604	0.112416216	0.346270425	MAP3K6	mitogen-activated protein kinase kinase kinase 6	protein_coding	9064
ENSG00000231095	0.407652779	0.258820646	0.202929866	0.086306468	0.224369514	0.464848885	0.212948827	0.189332167	-2.028666274	0.943697361	0.049855538	0.225778295	GYG1P3	glycogenin 1 pseudogene 3	processed_pseudogene	NA
ENSG00000112320	1.702056636	0.803828549	0.375643639	0.339642121	0.507164798	0.376901245	0.312723865	0.416673371	1.813657596	0.942677265	0.081489446	0.293040661	SOBP	sine oculis binding protein homolog	protein_coding	55084
ENSG00000233791	0.812892055	0.768768555	0.518160002	0.346302724	0.687484658	0.892438033	0.341780913	0.424243015	0.630660166	0.941841543	0.000658409	0.027070905	LINC01136	long intergenic non-protein coding RNA 1136	lincRNA	730227
ENSG00000263597	5.893918001	6.014050655	3.405532112	2.079724348	6.082453553	4.642706038	2.309139642	3.666159243	-1.1463191	0.941435001	0.006008969	0.075604587	MIR3936	microRNA 3936	miRNA	100500865
ENSG00000177283	0.160876174	0.082077614	0.035751912	0.085150004	0.276703842	0.120689511	0.105047709	0.120082635	-1.158155629	0.940978814	0.092608212	0.312032295	FZD8	frizzled class receptor 8	protein_coding	8325
ENSG00000168487	0.520678073	0.467339114	0.33942064	0.2449682	0.426881695	0.488266692	0.107663005	0.338268742	1.328581761	0.940253154	0.014012189	0.116530178	BMP1	bone morphogenetic protein 1	protein_coding	649
ENSG00000128422	1.53624753	0.692779353	0.764131437	0.228404231	1.610327959	1.49953825	1.027923717	1.254068529	1.55671561	0.939936337	0.102040975	0.327904009	KRT17	keratin 17	protein_coding	3872
ENSG00000167105	0.304896059	0.154073819	0.018584999	0.027664827	0.186991478	0.023526865	0.109214387	0.208076113	-1.822167346	0.939473852	0.382564341	0.647951462	TMEM92	transmembrane protein 92	protein_coding	162461
ENSG00000102038	0.76156229	0.496997336	0.211348455	0.491569043	0.490722817	0.535094635	0.310496277	0.227997068	0.836419207	0.937530968	0.010202459	0.099094345	SMARCA1	SWI/SNF related, matrix associated, actin dependent regulator of chromatin, subfamily a, member 1	protein_coding	6594
ENSG00000199805	1.964639334	1.781940935	0.873213362	1.039862174	2.027484518	2.652974879	1.539426428	0.977642465	-1.924123124	0.936809056	0.011557012	0.105616737	RNU1-134P	RNA, U1 small nuclear 134, pseudogene	snRNA	NA
ENSG00000102760	15.96745389	9.936004232	6.785172433	6.816538378	11.36727269	7.799968939	3.404787618	5.965797889	3.005534838	0.936465227	0.009904359	0.097711107	RGCC	regulator of cell cycle	protein_coding	28984
ENSG00000186350	8.155566556	6.579177394	2.722222762	3.013658127	6.640592619	5.871828366	3.178027309	5.814648306	5.755086451	0.936146614	0.003220647	0.055596738	RXRA	retinoid X receptor alpha	protein_coding	6256
ENSG00000132589	40.43970967	51.82371388	34.81938281	24.52450725	35.95381568	23.16714024	7.144535273	19.49497028	6.437848277	0.934987144	0.072389099	0.274761826	FLOT2	flotillin 2	protein_coding	2319
ENSG00000243179	0.099437267	0.586236703	0.106071316	0.35087374	0.383107504	0.566944529	0.363606856	0.065975872	-2.214323475	0.932837984	0.243400776	0.515808658	AC110769.1	novel transcript	lincRNA	NA
ENSG00000099994	0.071641044	0.076582279	0.065503408	0.016250924	0.063370893	0.050674048	0.008019365	0.066207081	-2.024792767	0.932192409	0.120097491	0.358174412	SUSD2	sushi domain containing 2	protein_coding	56241
ENSG00000009790	23.54905431	21.52038571	11.51526178	7.774479227	18.63323675	15.4386022	9.608503856	12.70367541	6.775561145	0.931995509	0.000758771	0.029173721	TRAF3IP3	TRAF3 interacting protein 3	protein_coding	80342
ENSG00000124191	12.53044285	9.989208142	2.539173326	3.850684159	11.54213029	5.153531975	7.657727026	7.932917952	4.449074676	0.931440591	0.058167359	0.244867483	TOX2	TOX high mobility group box family member 2	protein_coding	84969
ENSG00000216819	0.775367131	1.814418905	0.661677174	1.214764365	1.280271509	2.429101568	0.680458295	0.555606223	-0.121263498	0.931230029	0.058296037	0.24531239	TUBB2BP1	tubulin beta 2B class IIb pseudogene 1	unprocessed_pseudogene	NA
ENSG00000186628	0.190121539	0.089969478	0.119038113	0.087503702	0.153550312	0.171155305	0.090679188	0.041133978	-0.478623494	0.930934394	0.033662431	0.183793874	FSD2	fibronectin type III and SPRY domain containing 2	protein_coding	123722
ENSG00000095383	0.689838723	0.998438788	0.81414514	0.466115889	0.987579392	1.129730541	0.264517038	0.50395995	1.304944191	0.930576816	0.014514707	0.117918056	TBC1D2	TBC1 domain family member 2	protein_coding	55357
ENSG00000280200	0.626368115	0.326366834	0.028432206	0.112861213	0.154036811	0.071985012	0.689210401	0.079581158	-1.541881867	0.929878431	0.351717398	0.62143353	AC073862.5	novel transcript	TEC	NA
ENSG00000183655	2.32006515	1.476414215	0.989940179	0.823938445	1.325349694	1.398027234	0.68025631	0.819329119	3.045752859	0.92834817	0.002129733	0.046091652	KLHL25	kelch like family member 25	protein_coding	64410
ENSG00000144642	0.733566053	0.539093247	0.083278814	0.173083553	0.620218559	0.200237712	0.267777431	0.889868414	2.634890181	0.928092673	0.223597187	0.493365771	RBMS3	RNA binding motif single stranded interacting protein 3	protein_coding	27303
ENSG00000273274	0.004209723	0.002863685	0.008981157	0.008912641	0.033017318	0.079585112	0.006597199	0.008379357	-2.676914703	0.927986732	0.398355597	0.660688182	ZBTB8B	zinc finger and BTB domain containing 8B	protein_coding	728116
ENSG00000067606	0.926874437	0.890416236	1.260418763	0.966189382	1.927650288	1.824875662	0.282745621	0.612626924	2.848409446	0.927969382	0.075738714	0.281664068	PRKCZ	protein kinase C zeta	protein_coding	5590
ENSG00000172716	8.12852282	8.429367035	4.046384888	4.005955165	8.690526666	7.207869311	3.283697964	5.757255086	5.122177214	0.927745032	0.000247863	0.017228471	SLFN11	schlafen family member 11	protein_coding	91607
ENSG00000261934	0.352675307	0.301821171	0.139559685	0.114408925	0.234810799	0.844940936	0.722061985	0.192481723	0.468375392	0.927545948	0.153349844	0.405292584	PCDHGA9	protocadherin gamma subfamily A, 9	protein_coding	56107
ENSG00000135048	2.138650246	1.981772883	0.721523727	0.511017983	2.738841943	2.132486474	4.556702227	1.525122245	4.016795137	0.927235334	0.116349646	0.352518118	CEMIP2	cell migration inducing hyaluronidase 2	protein_coding	23670
ENSG00000072682	4.912176033	3.281012894	1.684494513	1.335297022	3.564910145	1.155592837	0.856444014	2.200902938	4.106455624	0.92710137	0.099752563	0.324385848	P4HA2	prolyl 4-hydroxylase subunit alpha 2	protein_coding	8974
ENSG00000126803	0.570483379	0.407159777	0.339188296	0.188100393	0.606104511	0.753520792	0.351747081	0.390921602	1.28147746	0.92693185	0.008658779	0.090974738	HSPA2	heat shock protein family A (Hsp70) member 2	protein_coding	3306
ENSG00000166501	55.00228097	66.86799261	45.45947503	41.76707818	55.0356155	56.65570721	14.89297171	31.26255618	8.871327242	0.926475071	0.019779923	0.139101993	PRKCB	protein kinase C beta	protein_coding	5579
ENSG00000161682	0.737013224	0.603674659	0.441225571	0.294560067	0.639515579	0.798896017	0.247499655	0.486507769	0.841664704	0.926365496	0.00301349	0.054023996	FAM171A2	family with sequence similarity 171 member A2	protein_coding	284069
ENSG00000035862	0.0767301	0.045671529	0.015346729	0.035535855	0.059388416	0.151102924	0.06012317	0.076364758	-1.618421731	0.925213376	0.132335786	0.376960302	TIMP2	TIMP metallopeptidase inhibitor 2	protein_coding	7077
ENSG00000188373	1.155995554	1.903847367	0.162252483	0.161014695	2.712445503	0.410792844	1.477884043	4.511137387	-0.275858343	0.924436338	0.422390104	0.680837145	C10orf99	chromosome 10 open reading frame 99	protein_coding	387695
ENSG00000250337	6.318236902	3.719835476	2.261152569	2.048780761	9.78157523	11.52337774	12.5012747	5.2486207	3.853665894	0.923799206	0.139672345	0.386266754	PURPL	p53 upregulated regulator of p53 levels	lincRNA	643401
ENSG00000268650	0.356617701	0.121295484	0.261531725	0.141565395	0.276018932	0.361172323	0.24450461	0.044364963	-2.002239414	0.923497593	0.141929096	0.390104472	AC005759.1		antisense	102725254
ENSG00000205592	2.711639341	0.463644256	0.243325902	0.296745801	0.233702519	0.1995789	0.26702951	0.207875009	3.377671908	0.922626048	0.310896457	0.584833092	MUC19	mucin 19, oligomeric	protein_coding	283463
ENSG00000112293	1.603583437	1.23280499	1.136473256	1.24988516	1.541531225	0.954168474	0.284006807	0.475505102	2.1993059	0.922324286	0.061356817	0.251889882	GPLD1	glycosylphosphatidylinositol specific phospholipase D1	protein_coding	2822
ENSG00000164309	0.104785845	0.266980095	0.079259863	0.074621607	0.160437099	0.109768808	0.089570971	0.066364403	0.6178737	0.922317836	0.019302359	0.137233363	CMYA5	cardiomyopathy associated 5	protein_coding	202333
ENSG00000205763	3.261260164	2.513432041	1.08588012	1.955637515	3.112676859	2.868039253	1.772542642	1.575962382	1.621839739	0.919922515	0.001153141	0.034370293	RP9P	RP9 pseudogene	transcribed_unprocessed_pseudogene	441212
ENSG00000158077	0.431863249	0.668596223	0.603643636	0.433514757	0.424162279	1.012171829	0.093350004	0.274187213	0.600892873	0.918924429	0.112625783	0.346549616	NLRP14	NLR family pyrin domain containing 14	protein_coding	338323
ENSG00000162909	4.141786857	3.114267081	2.831785644	1.327030663	5.141813272	7.501473554	2.089746863	4.941586799	4.91664726	0.918452524	0.053455052	0.234346791	CAPN2	calpain 2	protein_coding	824
ENSG00000154146	3.73529117	3.79036806	0.726454814	1.267058951	3.066783304	2.285125421	3.072384678	2.8343416	1.601139684	0.917904152	0.061635334	0.252347733	NRGN	neurogranin	protein_coding	4900
ENSG00000176927	0.155968769	0.196282286	0.137258856	0.119701225	0.183492031	0.319431757	0.054995387	0.124180914	0.03752271	0.91731785	0.023196173	0.15109375	EFCAB5	EF-hand calcium binding domain 5	protein_coding	374786
[truncated: 19,494 more rows]
